# Supplementary material for: May DNA analyses be biased by hidden oxidative damage? Voltammetric study of temperature and oxidation stress effect
Source: PLoS One. 2024 Jun 14;19(6):e0305590. doi: 10.1371/journal.pone.0305590 (PMC11178200; doi:10.1371/journal.pone.0305590)
Supplement: S2 File — (XLSX) [file pone.0305590.s003.xlsx]

## Sheet: pH 4.7 protocol B
E	I				N total	Mean	Standard Deviation
V	A
	1	2	3	4
0.200043	0	0	0	0	4	0	0
0.210114	1.09145e-08	1.84123e-08	1.33808e-08	9.87333e-09	4	1.31452e-08	3.80695e-09
0.220184	1.60307e-08	2.70589e-08	1.63856e-08	1.39483e-08	4	1.83559e-08	5.90079e-09
0.230255	1.56537e-08	3.17383e-08	1.78645e-08	1.4056e-08	4	1.98281e-08	8.09218e-09
0.240326	1.90402e-08	3.89135e-08	2.2144e-08	1.93844e-08	4	2.48706e-08	9.46449e-09
0.250397	1.93935e-08	4.22338e-08	2.27555e-08	2.04924e-08	4	2.62188e-08	1.0768e-08
0.260468	1.975e-08	4.50039e-08	2.35423e-08	2.13523e-08	4	2.74121e-08	1.18304e-08
0.270538	1.99162e-08	4.6933e-08	2.3873e-08	2.11391e-08	4	2.79654e-08	1.27528e-08
0.280609	1.94264e-08	4.74347e-08	2.29293e-08	1.93752e-08	4	2.72914e-08	1.35315e-08
0.29068	1.83887e-08	4.55802e-08	2.05302e-08	1.78845e-08	4	2.55959e-08	1.33721e-08
0.300751	1.71548e-08	4.18002e-08	1.78061e-08	1.56926e-08	4	2.31134e-08	1.24891e-08
0.310821	1.49912e-08	3.62175e-08	1.52443e-08	1.39792e-08	4	2.0108e-08	1.07535e-08
0.320892	1.25666e-08	2.96737e-08	1.31561e-08	1.14047e-08	4	1.67003e-08	8.6795e-09
0.330963	9.91991e-09	2.23492e-08	1.14737e-08	8.93737e-09	4	1.317e-08	6.20787e-09
0.341034	6.93062e-09	1.52284e-08	1.08813e-08	6.67175e-09	4	9.92801e-09	4.02452e-09
0.351105	4.19774e-09	9.79601e-09	1.09713e-08	4.56846e-09	4	7.38339e-09	3.50078e-09
0.361175	2.25492e-09	6.11364e-09	1.06991e-08	3.34736e-09	4	5.60376e-09	3.76515e-09
0.371246	9.5893e-10	3.3587e-09	9.25543e-09	3.01094e-09	4	4.146e-09	3.56707e-09
0.381317	3.45683e-10	1.72008e-09	7.0765e-09	3.37755e-09	4	3.12996e-09	2.9084e-09
0.391388	-2.21829e-10	7.64921e-10	4.72621e-09	4.17001e-09	4	2.35983e-09	2.45528e-09
0.401459	-1.07534e-10	2.24588e-10	2.57436e-09	4.29684e-09	4	1.74707e-09	2.07712e-09
0.411529	3.34551e-11	6.86976e-11	7.94866e-10	3.83348e-09	4	1.18262e-09	1.80174e-09
0.4216	-5.01826e-11	-1.5545e-10	-3.03855e-11	2.88189e-09	4	6.61469e-10	1.4813e-09
0.431671	0	-9.9028e-11	-3.23671e-10	1.61674e-09	4	2.9851e-10	8.89191e-10
0.441742	0	1.15597e-11	-6.61214e-10	9.14826e-10	4	6.62927e-11	6.47216e-10
0.451813	0	5.01608e-11	1.76093e-10	2.88779e-10	4	1.28758e-10	1.29876e-10
0.461884	0	8.54591e-11	7.94214e-10	2.03368e-10	4	2.7076e-10	3.58791e-10
0.471954	0	1.02179e-10	1.53793e-09	3.32678e-10	4	4.93196e-10	7.1025e-10
0.482025	0	1.00322e-10	2.09157e-09	6.06292e-10	4	6.99547e-10	9.65207e-10
0.492096	0	7.98857e-11	2.2665e-09	9.8728e-10	4	8.33416e-10	1.05511e-09
0.502167	0	4.08718e-11	2.14824e-09	7.45834e-10	4	7.33736e-10	1.00323e-09
0.512238	0	-1.67203e-11	1.66883e-09	1.15352e-09	4	7.01407e-10	8.46165e-10
0.522308	0	5.20186e-12	7.4781e-10	1.47167e-09	4	5.56171e-10	7.04216e-10
0.532379	-9.24775e-12	-1.47386e-11	7.36677e-10	1.61128e-09	4	5.80993e-10	7.7223e-10
0.54245	1.54129e-12	4.62388e-12	7.08122e-10	1.35503e-09	4	5.17329e-10	6.49884e-10
0.552521	2.0257e-11	-1.48625e-11	1.22264e-09	9.04188e-10	4	5.33057e-10	6.26218e-10
0.562592	2.31194e-11	3.63305e-11	2.06748e-09	9.62262e-10	4	7.72298e-10	9.68934e-10
0.572662	4.1725e-11	5.11929e-12	2.96084e-09	1.71876e-09	4	1.18161e-09	1.43034e-09
0.582733	5.54865e-11	1.33102e-10	3.93281e-09	2.17248e-09	4	1.57347e-09	1.85331e-09
0.592804	2.18808e-11	1.7129e-10	4.71935e-09	3.60745e-09	4	2.12999e-09	2.39223e-09
0.602875	5.44957e-12	2.21241e-10	5.27084e-09	4.622e-09	4	2.52988e-09	2.8043e-09
0.612946	5.87618e-11	3.02574e-10	5.34543e-09	5.52106e-09	4	2.80696e-09	3.03506e-09
0.623016	1.94082e-10	3.54141e-10	5.18302e-09	4.54013e-09	4	2.56785e-09	2.66235e-09
0.633087	3.75453e-10	4.63154e-10	4.66663e-09	3.5942e-09	4	2.27486e-09	2.18718e-09
0.643158	6.10941e-10	5.04107e-10	3.75383e-09	3.01453e-09	4	1.97085e-09	1.66022e-09
0.653229	8.39723e-10	4.34616e-10	2.65329e-09	3.7416e-09	4	1.91731e-09	1.55234e-09
0.6633	9.11206e-10	4.38644e-10	1.50379e-09	4.53001e-09	4	1.84591e-09	1.84169e-09
0.67337	8.84289e-10	2.74593e-10	6.13998e-10	4.92732e-09	4	1.67505e-09	2.18248e-09
0.683441	7.04145e-10	1.1231e-10	1.91272e-10	4.74279e-09	4	1.43763e-09	2.21901e-09
0.693512	5.3864e-10	5.66485e-11	1.15184e-11	4.12522e-09	4	1.18301e-09	1.97593e-09
0.703583	3.53726e-10	2.1468e-11	3.24084e-11	2.06108e-09	4	6.17169e-10	9.74863e-10
0.713654	2.2643e-10	9.50096e-11	1.50469e-10	1.16486e-09	4	4.09193e-10	5.06652e-10
0.723724	1.45586e-10	7.95967e-11	3.55419e-10	1.2167e-09	4	4.49325e-10	5.24925e-10
0.733795	1.53306e-10	9.08261e-11	8.40224e-10	2.77239e-09	4	9.64186e-10	1.25236e-09
0.743866	2.90148e-11	6.93581e-11	1.19673e-09	4.45364e-09	4	1.43719e-09	2.08253e-09
0.753937	2.10345e-10	3.13763e-11	1.68503e-09	5.43473e-09	4	1.84037e-09	2.50819e-09
0.764008	2.36065e-10	-2.31194e-11	1.9565e-09	5.963e-09	4	2.03311e-09	2.76329e-09
0.774078	3.28177e-10	-6.93581e-12	1.83766e-09	6.42175e-09	4	2.14516e-09	2.9618e-09
0.784149	3.66002e-10	0	1.5866e-09	6.24519e-09	4	2.04945e-09	2.87823e-09
0.79422	3.32919e-10	-4.68167e-11	1.48021e-09	6.46169e-09	4	2.057e-09	3.00735e-09
0.804291	2.30258e-10	-6.54567e-11	1.53194e-09	6.86777e-09	4	2.14113e-09	3.22659e-09
0.814362	1.02936e-10	6.87027e-11	1.89533e-09	6.8926e-09	4	2.23989e-09	3.21699e-09
0.824432	1.77524e-12	3.01529e-10	2.3095e-09	6.54143e-09	4	2.28856e-09	3.01469e-09
0.834503	3.67767e-10	5.34664e-10	2.90518e-09	5.17684e-09	4	2.24611e-09	2.27162e-09
0.844574	7.48026e-10	7.27095e-10	3.36623e-09	4.17044e-09	4	2.25295e-09	1.78037e-09
0.854645	1.14396e-09	7.69831e-10	3.83753e-09	3.53484e-09	4	2.32154e-09	1.58795e-09
0.864716	1.36277e-09	6.62872e-10	5.41374e-09	3.28784e-09	4	2.6818e-09	2.13281e-09
0.874786	1.50091e-09	4.06217e-10	6.64038e-09	3.80758e-09	4	3.08877e-09	2.75971e-09
0.884857	1.42795e-09	1.47005e-10	7.35437e-09	4.51994e-09	4	3.36232e-09	3.23298e-09
0.894928	1.30679e-09	1.73886e-11	7.45794e-09	4.92446e-09	4	3.42664e-09	3.39665e-09
0.904999	1.05335e-09	-3.03893e-11	6.36551e-09	4.72954e-09	4	3.0295e-09	3.01591e-09
0.91507	9.00871e-10	-3.46791e-11	4.59921e-09	3.60967e-09	4	2.26877e-09	2.19135e-09
0.92514	7.24256e-10	4.01057e-24	2.51872e-09	2.66385e-09	4	1.47671e-09	1.32186e-09
0.935211	4.71376e-10	1.94799e-23	8.14751e-10	1.72349e-09	4	7.52405e-10	7.28466e-10
0.945282	1.90976e-10	2.92199e-23	4.00245e-10	1.04003e-09	4	4.07813e-10	4.52063e-10
0.955353	5.60906e-11	1.10234e-22	-5.42774e-11	7.71171e-10	4	1.93246e-10	3.87909e-10
0.965424	-5.49911e-11	-5.83252e-23	-2.84038e-11	3.67832e-10	4	7.11092e-11	1.99085e-10
0.975494	1.71083e-11	-1.89474e-09	-2.08843e-11	-1.08091e-09	4	-7.44858e-10	9.20127e-10
0.985565	-1.29605e-09	-8.2775e-09	-1.60448e-09	-4.53223e-10	4	-2.90781e-09	3.61271e-09
0.995636	-3.25857e-09	-1.45178e-08	-3.82584e-09	4.2234e-10	4	-5.29497e-09	6.43049e-09
1.00571	-3.9528e-09	-8.13022e-09	-5.33404e-09	1.9036e-09	4	-3.87836e-09	4.22824e-09
1.01578	4.3713e-10	2.72548e-08	5.77443e-10	7.86334e-09	4	9.03318e-09	1.26331e-08
1.02585	1.56984e-08	1.13395e-07	2.15357e-08	2.14801e-08	4	4.30273e-08	4.69917e-08
1.03592	4.83951e-08	2.74602e-07	6.28408e-08	4.96083e-08	4	1.08862e-07	1.10687e-07
1.04599	1.04402e-07	5.32966e-07	1.34717e-07	9.53567e-08	4	2.16861e-07	2.11408e-07
1.05606	1.86336e-07	8.9429e-07	2.39842e-07	1.59755e-07	4	3.70056e-07	3.51073e-07
1.06613	2.9348e-07	1.35393e-06	3.76365e-07	2.47978e-07	4	5.67938e-07	5.26683e-07
1.0762	4.21761e-07	1.89269e-06	5.381e-07	3.60605e-07	4	8.0329e-07	7.2999e-07
1.08627	5.59342e-07	2.47542e-06	7.11054e-07	4.69653e-07	4	1.05387e-06	9.52924e-07
1.09634	6.89434e-07	3.04087e-06	8.76112e-07	5.55424e-07	4	1.29046e-06	1.17433e-06
1.10641	7.9261e-07	3.51851e-06	1.00956e-06	6.17905e-07	4	1.48465e-06	1.36534e-06
1.11649	8.52328e-07	3.83971e-06	1.0929e-06	6.4638e-07	4	1.60783e-06	1.49907e-06
1.12656	8.6053e-07	3.95684e-06	1.11976e-06	6.34471e-07	4	1.6429e-06	1.55531e-06
1.13663	8.17773e-07	3.84793e-06	1.08973e-06	5.80919e-07	4	1.58409e-06	1.52348e-06
1.1467	7.36634e-07	3.53398e-06	1.01079e-06	5.0624e-07	4	1.44691e-06	1.40658e-06
1.15677	6.31384e-07	3.06085e-06	8.96803e-07	4.28584e-07	4	1.25441e-06	1.21946e-06
1.16684	5.1574e-07	2.49542e-06	7.63374e-07	3.41411e-07	4	1.02899e-06	9.92835e-07
1.17691	4.01771e-07	1.90182e-06	6.20781e-07	2.51707e-07	4	7.9402e-07	7.53922e-07
1.18698	2.967e-07	1.33851e-06	4.74824e-07	1.77825e-07	4	5.71964e-07	5.25401e-07
1.19705	2.02529e-07	8.50405e-07	3.38531e-07	1.18488e-07	4	3.77488e-07	3.28055e-07
1.20712	1.28538e-07	4.70054e-07	2.18286e-07	7.40126e-08	4	2.22723e-07	1.75288e-07
1.21719	7.41856e-08	2.09332e-07	1.23417e-07	4.01632e-08	4	1.11775e-07	7.34716e-08
1.22726	3.84338e-08	5.91883e-08	5.63972e-08	2.11257e-08	4	4.37862e-08	1.76862e-08
1.23734	1.72277e-08	-7.54697e-09	1.5913e-08	1.3373e-08	4	9.74166e-09	1.16363e-08
1.24741	6.43287e-09	-2.20144e-08	-1.94038e-09	1.16908e-08	4	-1.45778e-09	1.48094e-08
1.25748	2.16201e-09	-1.39865e-08	-5.50343e-09	9.98278e-09	4	-1.83627e-09	1.02754e-08
1.26755	5.60552e-10	-3.95631e-09	-4.25612e-09	6.47095e-09	4	-2.95231e-10	5.02015e-09
1.27762	-1.90245e-09	7.53529e-22	-8.20044e-10	3.2266e-09	4	1.26026e-10	2.20901e-09
1.28769	-8.46169e-10	3.70348e-22	1.02854e-21	5.64221e-10	4	-7.0487e-11	5.81514e-10
1.29776	-6.2044e-10	-1.00708e-08	1.12663e-21	-1.6428e-09	4	-3.08351e-09	4.70718e-09
1.30783	-9.03926e-09	-3.46513e-08	-7.47218e-09	-9.75834e-09	4	-1.52303e-08	1.29825e-08
1.3179	-1.82386e-08	-4.863e-08	-1.71762e-08	-1.73058e-08	4	-2.53376e-08	1.55354e-08
1.32797	-1.08414e-08	-5.28443e-11	-1.36043e-08	-1.08525e-08	4	-8.83777e-09	5.99913e-09
1.33804	3.91278e-08	1.75952e-07	2.70999e-08	4.11506e-08	4	7.08325e-08	7.03534e-08
1.34811	1.54293e-07	5.50693e-07	1.31181e-07	1.6124e-07	4	2.49352e-07	2.01305e-07
1.35818	3.26606e-07	1.15105e-06	2.93945e-07	3.35658e-07	4	5.26816e-07	4.16544e-07
1.36826	5.22622e-07	1.90833e-06	4.75164e-07	5.1705e-07	4	8.55792e-07	7.02014e-07
1.37833	6.66783e-07	2.66836e-06	6.08359e-07	6.45127e-07	4	1.14716e-06	1.01442e-06
1.3884	7.05994e-07	3.23388e-06	6.25062e-07	6.58339e-07	4	1.30582e-06	1.2858e-06
1.39847	6.22756e-07	3.45564e-06	5.47097e-07	5.56823e-07	4	1.29558e-06	1.44043e-06
1.40854	4.52122e-07	3.271e-06	4.03196e-07	3.80275e-07	4	1.12665e-06	1.42988e-06
1.41861	2.57434e-07	2.74088e-06	2.35886e-07	1.9579e-07	4	8.57498e-07	1.25585e-06
1.42868	9.91987e-08	1.99654e-06	1.04655e-07	6.16686e-08	4	5.65515e-07	9.54206e-07
1.43875	6.97317e-09	1.24116e-06	3.45875e-08	-6.31096e-09	4	3.19103e-07	6.14943e-07
1.44882	-1.87603e-08	6.2635e-07	1.48077e-08	-1.99052e-08	4	1.50623e-07	3.1756e-07
1.45889	-1.61516e-08	2.21746e-07	1.07611e-08	-7.05859e-09	4	5.23243e-08	1.135e-07
1.46896	-3.70751e-09	1.20961e-08	-3.23945e-09	6.22061e-10	4	1.44279e-09	7.3624e-09
1.47903	1.31994e-21	-5.46621e-08	-3.09888e-09	1.91726e-09	4	-1.39609e-08	2.72127e-08
1.4891	-7.71176e-22	-4.49811e-08	9.11729e-10	9.80922e-10	4	-1.07721e-08	2.28104e-08
1.49918	-1.64789e-21	-9.18302e-09	2.31607e-10	-4.01286e-10	4	-2.33817e-09	4.57071e-09
1.50925	-2.1664e-21	-6.44877e-21	-2.62405e-10	1.24845e-10	4	-3.43901e-11	1.63005e-10
1.51932	-2.47154e-21	-1.02641e-20	-1.99405e-10	-1.87267e-10	4	-9.66679e-11	1.11732e-10
1.52939	-3.76833e-21	-1.17927e-20	1.39476e-21	1.83501e-21	4	-3.08281e-21	6.33944e-21
1.53946	-3.0949e-21	-1.27218e-20	-1.38422e-22	1.12353e-21	4	-3.7079e-21	6.26393e-21
1.54953	-2.59381e-21	-1.2522e-20	-3.04024e-21	-1.36795e-21	4	-4.88101e-21	5.14285e-21
1.5596	-3.80432e-22	-1.29654e-20	-6.73868e-21	-4.76674e-21	4	-6.21282e-21	5.22757e-21
1.56967	4.12929e-21	-1.35525e-20	-1.01644e-20	-1.35525e-20	4	-8.28504e-21	8.42893e-21
1.57974	6.77626e-21	-1.57098e-20	-1.27055e-20	-1.01644e-20	4	-7.95086e-21	1.00763e-20
1.58981	2.03288e-20	-2.03288e-20	-1.69407e-20	-1.69407e-20	4	-8.47033e-21	1.92657e-20
1.59988	2.03288e-20	-2.03288e-20	-1.69407e-20	-1.69407e-20	4	-8.47033e-21	1.92657e-20

## Sheet: pH 4.7 protocol B melted
E	I						N total	Mean	Standard Deviation
V	A
	1	2	3	4	5	6
0.200043	0	0	5.29396e-23	0	0	0	6	8.82326e-24	2.16125e-23
0.210114	8.22754e-09	1.03882e-08	2.40631e-09	7.20978e-09	1.12825e-08	1.51817e-08	6	9.116e-09	4.30228e-09
0.220184	1.24878e-08	1.76941e-08	5.85022e-09	1.61896e-08	2.28702e-08	2.9753e-08	6	1.74742e-08	8.26519e-09
0.230255	1.3208e-08	2.52441e-08	8.40912e-09	2.61154e-08	2.65234e-08	4.00519e-08	6	2.32587e-08	1.1192e-08
0.240326	1.84456e-08	3.22616e-08	1.10534e-08	3.19069e-08	2.94706e-08	5.02953e-08	6	2.89056e-08	1.34627e-08
0.250397	2.11664e-08	3.79496e-08	1.28292e-08	3.72123e-08	3.14361e-08	5.83879e-08	6	3.31636e-08	1.57224e-08
0.260468	2.38771e-08	4.27414e-08	1.38628e-08	4.06766e-08	3.21141e-08	6.45997e-08	6	3.63119e-08	1.75317e-08
0.270538	2.60623e-08	4.6246e-08	1.42033e-08	4.19234e-08	3.34747e-08	6.83484e-08	6	3.83764e-08	1.86163e-08
0.280609	2.67785e-08	4.82126e-08	1.41086e-08	4.11255e-08	3.53288e-08	6.94686e-08	6	3.91704e-08	1.89735e-08
0.29068	2.65735e-08	4.79975e-08	1.33992e-08	3.88438e-08	3.4139e-08	6.75391e-08	6	3.8082e-08	1.8568e-08
0.300751	2.51426e-08	4.57066e-08	1.26347e-08	3.4904e-08	3.09887e-08	6.29392e-08	6	3.53859e-08	1.73655e-08
0.310821	2.29682e-08	4.20337e-08	1.14676e-08	2.95775e-08	2.72571e-08	5.60409e-08	6	3.15575e-08	1.55498e-08
0.320892	2.01356e-08	3.71942e-08	1.00581e-08	2.37403e-08	2.25756e-08	4.73581e-08	6	2.68436e-08	1.32859e-08
0.330963	1.67657e-08	3.01964e-08	8.50482e-09	1.72069e-08	1.71372e-08	3.78833e-08	6	2.12824e-08	1.07006e-08
0.341034	1.32227e-08	2.30513e-08	6.90922e-09	1.1603e-08	1.13493e-08	2.85721e-08	6	1.57846e-08	8.23187e-09
0.351105	9.86438e-09	1.63887e-08	5.29798e-09	6.8151e-09	7.1408e-09	1.95615e-08	6	1.08448e-08	5.80351e-09
0.361175	7.02041e-09	1.07095e-08	4.03036e-09	3.26493e-09	4.71082e-09	1.21001e-08	6	6.97268e-09	3.68177e-09
0.371246	4.63713e-09	6.01212e-09	2.83497e-09	1.48543e-09	1.6677e-09	6.52408e-09	6	3.86024e-09	2.18304e-09
0.381317	2.66181e-09	2.9448e-09	2.09702e-09	7.56735e-10	-4.07076e-10	2.78948e-09	6	1.80713e-09	1.34758e-09
0.391388	1.39714e-09	1.32467e-09	1.36079e-09	5.22832e-10	-5.95702e-10	4.59134e-10	6	7.44811e-10	7.83462e-10
0.401459	6.123e-10	5.18138e-10	9.80855e-10	7.76729e-10	-1.8052e-10	-3.45852e-10	6	3.93608e-10	5.35051e-10
0.411529	4.99511e-11	-1.4081e-10	6.95629e-10	6.30094e-10	1.46507e-10	-4.65259e-10	6	1.52685e-10	4.47503e-10
0.4216	-1.84354e-10	-1.87901e-10	4.69918e-10	5.24985e-10	2.44334e-10	-1.84566e-10	6	1.13736e-10	3.41137e-10
0.431671	-1.48149e-10	-1.31298e-10	2.72179e-10	3.75646e-10	3.95286e-10	0	6	1.27277e-10	2.50373e-10
0.441742	-2.40634e-23	8.91747e-12	1.31814e-10	3.0345e-10	6.4522e-10	-2.68185e-11	6	1.77097e-10	2.60147e-10
0.451813	-1.08858e-23	-1.22202e-12	1.26745e-10	2.40512e-10	8.24249e-10	1.11744e-11	6	2.00243e-10	3.20262e-10
0.461884	8.02115e-24	9.1817e-12	7.18007e-11	1.41142e-10	9.12651e-10	5.42755e-11	6	1.98175e-10	3.53666e-10
0.471954	2.40634e-24	1.189e-11	6.84693e-11	6.40847e-11	9.1836e-10	1.73148e-11	6	1.8002e-10	3.62816e-10
0.482025	0	2.32515e-11	1.15728e-10	3.59087e-11	9.02327e-10	4.93158e-11	6	1.87755e-10	3.52232e-10
0.492096	0	2.65543e-11	1.88313e-10	9.75495e-11	7.68491e-10	2.26649e-10	6	2.17926e-10	2.83789e-10
0.502167	-8.32298e-12	2.07414e-11	3.22826e-10	7.77428e-11	5.32961e-10	3.833e-10	6	2.21541e-10	2.2237e-10
0.512238	5.54865e-12	1.1323e-11	4.42562e-10	1.01631e-10	2.24636e-10	5.03331e-10	6	2.14839e-10	2.15972e-10
0.522308	1.33762e-11	7.34315e-12	4.13189e-10	8.14746e-11	1.69792e-10	5.46176e-10	6	2.05225e-10	2.24513e-10
0.532379	2.27891e-11	2.71102e-11	3.92955e-10	6.00046e-11	1.47615e-10	5.68442e-10	6	2.03153e-10	2.26521e-10
0.54245	2.72478e-11	1.16158e-10	3.33922e-10	-5.24395e-12	1.13255e-10	4.62346e-10	6	1.74614e-10	1.84074e-10
0.552521	2.67524e-11	1.38083e-10	3.40259e-10	-5.49059e-11	3.68242e-12	2.30125e-10	6	1.13999e-10	1.50711e-10
0.562592	2.13029e-11	1.61654e-10	3.63602e-10	1.00678e-11	3.76339e-10	7.46172e-11	6	1.67931e-10	1.65462e-10
0.572662	1.08991e-11	2.07134e-10	5.56982e-10	1.51478e-10	7.29515e-10	2.93213e-11	6	2.80888e-10	2.95249e-10
0.582733	-4.45874e-12	2.45516e-10	9.48458e-10	2.90188e-10	8.88269e-10	-2.18976e-11	6	3.91012e-10	4.28074e-10
0.592804	1.38716e-12	2.60608e-10	1.32858e-09	4.27515e-10	8.52599e-10	2.2673e-11	6	4.82227e-10	5.1923e-10
0.602875	-2.08074e-12	2.61348e-10	1.55305e-09	5.30652e-10	7.78644e-10	6.90746e-11	6	5.31781e-10	5.78993e-10
0.612946	0	2.14924e-10	1.61093e-09	5.36936e-10	6.15785e-10	3.41754e-10	6	5.53387e-10	5.63584e-10
0.623016	-1.04037e-12	2.37602e-10	1.58345e-09	4.92142e-10	2.56894e-10	4.73829e-10	6	5.07145e-10	5.57367e-10
0.633087	6.93581e-13	1.66097e-10	1.44145e-09	3.1431e-10	-1.16282e-10	5.69953e-10	6	3.96037e-10	5.65942e-10
0.643158	-2.22937e-12	2.54502e-10	1.27796e-09	2.48537e-10	3.88488e-12	5.48747e-10	6	3.88568e-10	4.80618e-10
0.653229	5.44957e-12	2.24009e-10	1.30249e-09	2.88556e-10	6.79957e-11	4.26921e-10	6	3.85904e-10	4.73985e-10
0.6633	9.61106e-12	4.12989e-10	1.34656e-09	3.39393e-10	5.41448e-11	2.49978e-10	6	4.02113e-10	4.88737e-10
0.67337	1.40698e-11	4.31116e-10	1.33092e-09	3.897e-10	2.7702e-11	9.01656e-11	6	3.80612e-10	4.99794e-10
0.683441	1.5556e-11	5.40835e-10	1.17938e-09	3.91031e-10	-1.13326e-11	-5.17434e-11	6	3.43954e-10	4.75303e-10
0.693512	1.40698e-11	5.05803e-10	1.00989e-09	3.25364e-10	3.5257e-12	2.28772e-11	6	3.13588e-10	3.98066e-10
0.703583	9.61106e-12	4.50908e-10	9.27705e-10	2.4637e-10	-5.28856e-12	-2.19359e-11	6	2.67895e-10	3.72733e-10
0.713654	5.44957e-12	3.16934e-10	7.98452e-10	6.66581e-11	0	7.67343e-12	6	1.99195e-10	3.17627e-10
0.723724	-2.22937e-12	2.47575e-10	8.47469e-10	-3.69679e-11	0	8.52527e-12	6	1.77395e-10	3.4413e-10
0.733795	-2.71353e-10	3.28956e-11	6.44212e-10	-5.18559e-11	0	8.73857e-12	6	6.04395e-11	3.06781e-10
0.743866	-6.66171e-10	-1.69927e-10	6.34841e-10	1.68634e-11	-5.71164e-10	6.40599e-12	6	-1.24859e-10	4.70892e-10
0.753937	-6.954e-10	-8.3461e-10	7.14491e-10	7.12636e-11	-7.61552e-10	7.3404e-12	6	-2.49744e-10	6.16687e-10
0.764008	6.34435e-10	-7.9927e-10	1.09521e-09	1.42972e-10	-2.71289e-10	-7.78701e-11	6	1.20698e-10	6.71344e-10
0.774078	4.3624e-09	9.9301e-10	1.59785e-09	4.43567e-10	1.63312e-09	-4.33528e-10	6	1.43274e-09	1.63127e-09
0.784149	1.08458e-08	4.67973e-09	2.56076e-09	6.67238e-10	6.39464e-09	-2.59943e-10	6	4.14804e-09	4.10502e-09
0.79422	2.03952e-08	1.04768e-08	3.81543e-09	1.17852e-09	1.42296e-08	5.08594e-10	6	8.43402e-09	7.97016e-09
0.804291	3.07216e-08	1.91652e-08	5.25622e-09	1.76563e-09	2.44956e-08	2.23752e-09	6	1.39403e-08	1.24973e-08
0.814362	3.9939e-08	2.79721e-08	6.49908e-09	3.1205e-09	3.54293e-08	4.65605e-09	6	1.96027e-08	1.67383e-08
0.824432	4.587e-08	3.55074e-08	7.87235e-09	5.70463e-09	4.55517e-08	8.17908e-09	6	2.47809e-08	1.95789e-08
0.834503	4.8841e-08	3.99022e-08	8.97968e-09	8.27209e-09	5.40076e-08	1.2628e-08	6	2.87718e-08	2.11475e-08
0.844574	4.87869e-08	4.22305e-08	9.4512e-09	1.02022e-08	5.79259e-08	1.6871e-08	6	3.09113e-08	2.1279e-08
0.854645	4.56611e-08	4.27463e-08	9.37256e-09	1.15453e-08	5.83043e-08	1.93911e-08	6	3.11701e-08	2.03925e-08
0.864716	4.00653e-08	4.04064e-08	8.3156e-09	1.13546e-08	5.40648e-08	2.01376e-08	6	2.90574e-08	1.84311e-08
0.874786	3.30868e-08	3.60049e-08	6.93191e-09	1.01447e-08	4.60997e-08	1.85444e-08	6	2.51354e-08	1.56231e-08
0.884857	2.47793e-08	3.06305e-08	5.3575e-09	7.64487e-09	3.57087e-08	1.54855e-08	6	1.99344e-08	1.24098e-08
0.894928	1.63087e-08	2.27717e-08	3.95121e-09	5.17858e-09	2.44498e-08	1.08211e-08	6	1.39135e-08	8.72155e-09
0.904999	8.50377e-09	1.4627e-08	2.75967e-09	3.37338e-09	1.45029e-08	6.41738e-09	6	8.36402e-09	5.23517e-09
0.91507	3.4327e-09	7.09217e-09	1.77413e-09	1.8029e-09	7.23891e-09	3.23412e-09	6	4.09582e-09	2.47738e-09
0.92514	7.68776e-10	2.21619e-09	1.16127e-09	5.69099e-10	2.26846e-09	1.29372e-09	6	1.37959e-09	7.17637e-10
0.935211	-3.15519e-10	-1.71017e-10	9.78893e-10	1.42436e-10	6.51603e-10	1.44267e-10	6	2.38444e-10	4.92257e-10
0.945282	-4.24767e-10	-9.2068e-10	4.34935e-10	-4.99294e-11	-2.49821e-10	-3.1389e-10	6	-2.54025e-10	4.45759e-10
0.955353	-2.69817e-10	-5.43768e-10	2.8239e-10	1.13439e-10	-3.0828e-10	-3.67225e-10	6	-1.8221e-10	3.13619e-10
0.965424	-2.75801e-11	-2.08074e-12	1.86148e-10	1.28544e-10	-1.08347e-10	6.54583e-23	6	2.94472e-11	1.08144e-10
0.975494	2.41322e-22	-6.75481e-12	1.85005e-10	1.15993e-10	3.79158e-11	-2.81342e-10	6	8.4695e-12	1.59929e-10
0.985565	-2.24027e-09	-2.53364e-09	-5.5186e-10	-6.00708e-10	-1.3023e-09	-2.99686e-09	6	-1.70427e-09	1.03474e-09
0.995636	-6.0582e-09	-7.65123e-09	-2.71989e-09	-2.52574e-09	-4.18244e-09	-8.77709e-09	6	-5.3191e-09	2.59975e-09
1.00571	-7.84355e-09	-1.04182e-08	-2.71122e-09	-3.15903e-09	-5.64157e-09	-1.03493e-08	6	-6.68715e-09	3.40642e-09
1.01578	3.77044e-10	-8.51167e-10	3.63071e-10	-4.47761e-10	-2.39224e-09	3.28878e-09	6	5.62884e-11	1.88249e-09
1.02585	2.84801e-08	3.40123e-08	1.04274e-08	9.75215e-09	1.55881e-08	4.51488e-08	6	2.39015e-08	1.43214e-08
1.03592	8.73906e-08	1.10035e-07	3.24588e-08	3.24301e-08	5.66244e-08	1.31678e-07	6	7.51029e-08	4.13593e-08
1.04599	1.90878e-07	2.41656e-07	6.98281e-08	7.28525e-08	1.32497e-07	2.76355e-07	6	1.64011e-07	8.66547e-08
1.05606	3.46437e-07	4.39518e-07	1.26249e-07	1.3375e-07	2.51359e-07	4.87225e-07	6	2.97423e-07	1.52859e-07
1.06613	5.56993e-07	7.05526e-07	2.03524e-07	2.17617e-07	4.15964e-07	7.67229e-07	6	4.77809e-07	2.40269e-07
1.0762	8.1816e-07	1.03459e-06	2.9938e-07	3.20806e-07	6.24155e-07	1.10535e-06	6	7.00407e-07	3.46484e-07
1.08627	1.11791e-06	1.40769e-06	4.07838e-07	4.37444e-07	8.6443e-07	1.47736e-06	6	9.52113e-07	4.64701e-07
1.09634	1.43352e-06	1.78532e-06	5.14643e-07	5.51757e-07	1.11587e-06	1.84784e-06	6	1.20816e-06	5.85396e-07
1.10641	1.72802e-06	2.11073e-06	6.02991e-07	6.46477e-07	1.349e-06	2.15028e-06	6	1.43125e-06	6.89263e-07
1.11649	1.96014e-06	2.32868e-06	6.5854e-07	7.04167e-07	1.52675e-06	2.33684e-06	6	1.58585e-06	7.61135e-07
1.12656	2.09614e-06	2.40101e-06	6.7196e-07	7.13534e-07	1.62261e-06	2.37185e-06	6	1.64618e-06	7.89725e-07
1.13663	2.1137e-06	2.32061e-06	6.41193e-07	6.75082e-07	1.62238e-06	2.25597e-06	6	1.60482e-06	7.73125e-07
1.1467	2.01387e-06	2.10956e-06	5.74522e-07	5.98018e-07	1.52947e-06	2.02658e-06	6	1.47534e-06	7.18362e-07
1.15677	1.81381e-06	1.80812e-06	4.84745e-07	4.95444e-07	1.36356e-06	1.7079e-06	6	1.27893e-06	6.32755e-07
1.16684	1.5443e-06	1.46372e-06	3.83101e-07	3.84145e-07	1.15073e-06	1.35809e-06	6	1.04735e-06	5.30781e-07
1.17691	1.24045e-06	1.11614e-06	2.83022e-07	2.76739e-07	9.19243e-07	1.01688e-06	6	8.08746e-07	4.23275e-07
1.18698	9.33196e-07	7.92015e-07	1.90176e-07	1.81566e-07	6.91271e-07	6.99684e-07	6	5.81318e-07	3.18467e-07
1.19705	6.45896e-07	5.07987e-07	1.12825e-07	1.04617e-07	4.81156e-07	4.29034e-07	6	3.80253e-07	2.22232e-07
1.20712	3.97598e-07	2.82613e-07	5.65068e-08	4.89805e-08	3.00679e-07	2.2072e-07	6	2.1785e-07	1.39943e-07
1.21719	2.08477e-07	1.26265e-07	1.99379e-08	1.57806e-08	1.61772e-07	8.43189e-08	6	1.02759e-07	7.74286e-08
1.22726	8.29936e-08	3.53889e-08	1.19258e-09	-3.00646e-10	6.78557e-08	1.6197e-08	6	3.38879e-08	3.49807e-08
1.23734	1.44153e-08	-5.70046e-09	-4.49202e-09	-4.88948e-09	1.51631e-08	-1.51378e-08	6	-1.06904e-10	1.21933e-08
1.24741	-1.21728e-08	-1.48393e-08	-4.21521e-09	-3.5322e-09	-6.49749e-09	-1.46191e-08	6	-9.31268e-09	5.18083e-09
1.25748	-1.35002e-08	-9.06304e-09	-1.08067e-09	-8.38903e-10	-9.82503e-09	-6.11039e-09	6	-6.73637e-09	5.0569e-09
1.26755	-5.13713e-09	-1.62167e-09	-1.47818e-22	1.35214e-22	-4.73517e-09	5.67663e-11	6	-1.9062e-09	2.43489e-09
1.27762	2.16882e-10	3.79818e-11	-2.61718e-22	3.26804e-22	-5.13491e-10	5.57342e-11	6	-3.38156e-11	2.48354e-10
1.28769	-2.47157e-10	4.54131e-11	-4.5858e-22	2.26884e-22	2.68594e-22	4.43809e-11	6	-2.62272e-11	1.10446e-10
1.29776	-9.20151e-10	-3.8256e-09	-6.91059e-10	5.08311e-22	-6.7836e-23	2.27065e-11	6	-9.0235e-10	1.48826e-09
1.30783	-8.62694e-09	-2.26862e-08	-6.88621e-09	-5.37664e-09	-3.4656e-09	-1.78288e-08	6	-1.08117e-08	7.66722e-09
1.3179	-2.59807e-08	-4.05821e-08	-1.34256e-08	-1.33001e-08	-1.40812e-08	-4.48136e-08	6	-2.53639e-08	1.43222e-08
1.32797	-2.58762e-08	-2.20607e-08	-9.53335e-09	-1.37538e-08	-2.4688e-08	-4.2331e-08	6	-2.30405e-08	1.14239e-08
1.33804	2.12091e-08	9.04077e-08	2.68457e-08	1.549e-08	-5.62329e-09	5.76861e-08	6	3.43359e-08	3.42625e-08
1.34811	1.64547e-07	3.64922e-07	1.15691e-07	9.51924e-08	8.32594e-08	3.11047e-07	6	1.8911e-07	1.19831e-07
1.35818	4.33894e-07	8.30889e-07	2.61958e-07	2.35163e-07	2.56655e-07	7.9706e-07	6	4.6927e-07	2.7657e-07
1.36826	8.22031e-07	1.43522e-06	4.35508e-07	4.05377e-07	5.06753e-07	1.26948e-06	6	8.12395e-07	4.46779e-07
1.37833	1.25253e-06	2.03059e-06	5.80195e-07	5.51853e-07	7.82665e-07	1.71649e-06	6	1.15239e-06	6.20357e-07
1.3884	1.61689e-06	2.39961e-06	6.30561e-07	6.12657e-07	9.90858e-07	1.93839e-06	6	1.36483e-06	7.35942e-07
1.39847	1.81873e-06	2.40292e-06	5.66669e-07	5.64345e-07	1.06998e-06	1.8408e-06	6	1.37724e-06	7.58162e-07
1.40854	1.79215e-06	2.02342e-06	4.18306e-07	4.27434e-07	9.89165e-07	1.44916e-06	6	1.18327e-06	6.84312e-07
1.41861	1.53161e-06	1.41019e-06	2.40437e-07	2.55376e-07	7.8273e-07	9.29221e-07	6	8.5826e-07	5.50261e-07
1.42868	1.11579e-06	7.67933e-07	8.84579e-08	1.03383e-07	5.20622e-07	4.53396e-07	6	5.08263e-07	3.94928e-07
1.43875	6.78061e-07	2.67834e-07	4.51579e-11	1.2141e-08	2.77007e-07	1.68264e-07	6	2.33892e-07	2.4838e-07
1.44882	3.20886e-07	-5.64113e-09	-2.51296e-08	-1.96227e-08	1.07094e-07	-4.3178e-08	6	5.57348e-08	1.40507e-07
1.45889	8.33487e-08	-7.44444e-08	-1.37733e-08	-1.48778e-08	1.85041e-08	-6.17546e-08	6	-1.04996e-08	5.72619e-08
1.46896	-2.9285e-08	-4.54435e-08	-1.77809e-09	-4.08381e-09	-1.77249e-08	-2.78182e-08	6	-2.10222e-08	1.66071e-08
1.47903	-4.32332e-08	-7.2826e-09	3.21556e-21	1.43831e-21	-1.65658e-08	-3.23963e-21	6	-1.11803e-08	1.70093e-08
1.4891	-1.99197e-08	7.04463e-21	3.92105e-21	1.11288e-21	-6.91038e-09	-5.35858e-21	6	-4.47167e-09	8.05694e-09
1.49918	2.17419e-21	1.095e-21	4.46622e-21	-6.98298e-22	-1.54739e-21	-2.41356e-21	6	5.12693e-22	2.56918e-21
1.50925	3.08049e-21	-5.23093e-21	3.48268e-21	-2.52294e-21	-9.93705e-22	-1.9687e-21	6	-6.92184e-22	3.38629e-21
1.51932	1.31777e-21	-1.0945e-20	1.36341e-21	-3.84431e-21	-8.65367e-22	5.87499e-22	6	-2.06433e-21	4.76848e-21
1.52939	5.11214e-22	-1.44025e-20	-1.66697e-21	-5.33302e-21	-1.6684e-21	2.11184e-21	6	-3.40798e-21	5.94091e-21
1.53946	-1.76109e-21	-1.26629e-20	-2.81512e-21	-5.19978e-21	-1.8114e-21	1.80151e-21	6	-3.74146e-21	4.91829e-21
1.54953	-3.25251e-21	-1.1008e-20	-2.71928e-21	-4.94456e-21	-1.7124e-21	-1.40624e-22	6	-3.96289e-21	3.80323e-21
1.5596	-5.42139e-21	-6.47742e-21	-8.50811e-22	-6.16035e-21	-2.93345e-21	-3.5511e-21	6	-4.23242e-21	2.17979e-21
1.56967	-8.01083e-21	0	6.77626e-21	-7.6266e-21	-3.38813e-21	-6.77626e-21	6	-3.17093e-21	5.75021e-21
1.57974	-8.17885e-21	0	5.68242e-21	-1.0377e-20	-5.0822e-21	-8.01579e-21	6	-4.32857e-21	6.075e-21
1.58981	-1.01644e-20	6.77626e-21	8.47033e-21	-1.35525e-20	-1.01644e-20	-1.35525e-20	6	-5.36454e-21	1.01879e-20
1.59988	-1.01644e-20	6.77626e-21	1.01644e-20	-1.35525e-20	-6.77626e-21	-1.35525e-20	6	-4.51751e-21	1.04246e-20

## Sheet: pH 7.0 protocol A
E	I														N total	Mean	Standard Deviation
V	A
	1	2	3	4	5	6	7	8	9	10	11	12	13	14
0.20004	0	0	0	0	0	0	0	0	0	0	0	0	0	0	14	0	0
0.21011	1.48926e-08	8.11768e-09	6.10351e-09	5.46265e-09	1.96838e-08	1.51367e-08	2.66724e-08	4.33669e-09	1.4801e-08	9.33838e-09	1.36719e-08	4.06901e-10	8.16345e-10	5.77487e-09	14	1.03725e-08	7.45603e-09
0.22018	1.14746e-08	7.08008e-09	3.58582e-09	3.96728e-09	1.52588e-08	8.60596e-09	2.22168e-08	1.41585e-09	7.01904e-09	4.3335e-09	6.5918e-09	2.64486e-10	1.44958e-09	5.33588e-08	14	1.0473e-08	1.36948e-08
0.23026	4.39453e-09	2.38037e-09	4.57764e-09	2.44276e-09	4.42505e-09	3.2959e-09	8.60596e-09	2.53732e-10	2.28882e-09	4.5166e-09	2.56348e-09	2.43378e-10	1.3504e-09	5.39457e-08	14	6.80602e-09	1.37343e-08
0.24033	4.48896e-09	2.43084e-09	3.75651e-09	1.65903e-09	4.7758e-09	4.63454e-09	8.2054e-09	7.42467e-10	2.61711e-09	3.97508e-09	3.50718e-09	2.19894e-10	1.23348e-09	5.0564e-08	14	6.62931e-09	1.28094e-08
0.2504	6.16751e-10	2.64222e-10	2.3922e-09	2.35991e-10	-9.9083e-11	1.50601e-09	1.13087e-09	-5.93661e-11	-5.33727e-10	2.03444e-09	5.45584e-10	1.71567e-10	9.94893e-10	4.72034e-08	14	4.02884e-09	1.24544e-08
0.26047	-3.49284e-10	-3.75723e-10	1.75537e-09	-1.56869e-10	-1.07439e-09	1.23818e-09	-9.5199e-10	8.5968e-11	-4.99379e-10	1.86416e-09	2.86507e-10	2.12561e-10	7.37211e-10	3.50759e-08	14	2.70344e-09	9.3618e-09
0.27054	-2.05936e-10	-1.72008e-10	8.9538e-10	-2.07538e-10	-3.26314e-10	1.19589e-09	-5.96711e-10	1.31612e-10	-2.08074e-10	1.37135e-09	1.66491e-10	2.59842e-10	5.49614e-10	2.7538e-08	14	2.17083e-09	7.32495e-09
0.28061	1.05837e-10	-6.65838e-11	4.28864e-10	-2.26747e-11	9.08261e-11	7.42356e-10	-2.87143e-10	6.46166e-11	0	1.30967e-09	-3.96441e-11	3.0957e-10	3.91147e-10	2.07716e-08	14	1.69989e-09	5.50396e-09
0.29068	7.60751e-10	-1.15597e-11	2.02239e-10	1.65829e-11	8.91747e-11	4.82647e-10	1.67203e-11	4.83749e-11	0	1.29403e-09	6.13211e-11	3.63318e-10	2.47534e-10	1.5971e-08	14	1.39587e-09	4.21106e-09
0.30075	1.0189e-09	4.81654e-12	3.5835e-11	2.53569e-11	6.86976e-11	2.07104e-10	2.84864e-11	2.21524e-11	0	1.30912e-09	2.67474e-10	3.77983e-10	1.27218e-10	1.07971e-08	14	1.02073e-09	2.84232e-09
0.31082	1.15411e-09	2.33946e-11	3.85323e-11	2.88665e-11	2.8624e-11	1.52822e-10	3.40598e-11	1.03815e-11	0	1.44174e-09	4.30763e-10	3.66005e-10	4.94851e-11	6.86402e-09	14	7.58772e-10	1.8148e-09
0.32089	9.59599e-10	1.77111e-12	-3.46791e-11	2.71117e-11	-4.40369e-12	1.36882e-10	3.34405e-11	6.9439e-13	0	1.47834e-09	5.58021e-10	3.19646e-10	2.05742e-11	3.76691e-09	14	5.18851e-10	1.03637e-09
0.33096	7.79902e-10	4.10765e-11	1.0789e-11	2.00925e-11	1.15597e-11	1.44111e-10	2.66286e-11	-3.08361e-12	0	1.30875e-09	6.30315e-10	2.41172e-10	-1.05757e-11	1.59188e-09	14	3.4233e-10	5.33054e-10
0.34103	5.97636e-10	1.00165e-10	-1.96515e-11	7.80888e-12	3.41286e-11	1.7279e-10	1.36239e-11	-2.46206e-12	0	1.12007e-09	5.48026e-10	1.63938e-10	-4.40025e-12	-1.11049e-10	14	1.87187e-10	3.39958e-10
0.3511	3.60063e-10	1.62728e-10	2.31194e-12	-3.94831e-12	6.49544e-12	2.2679e-10	-5.57342e-12	0	-3.19047e-11	7.74942e-10	4.48136e-10	8.90377e-11	-7.16976e-13	-2.03933e-10	14	1.30316e-10	2.51426e-10
0.36118	3.85118e-10	1.62537e-10	5.57342e-12	1.22836e-12	1.06679e-10	1.29634e-10	-5.37526e-11	0	3.35231e-12	4.44621e-10	3.17248e-10	1.73632e-11	3.42937e-12	-7.38042e-11	14	1.03516e-10	1.66394e-10
0.37125	5.24303e-10	1.55285e-10	9.49546e-12	-1.84254e-12	1.49891e-10	1.66762e-10	2.05185e-11	0	4.69502e-11	2.83103e-10	1.44314e-10	2.79791e-11	3.66332e-12	1.37421e-10	14	1.19132e-10	1.4517e-10
0.38132	5.95747e-10	1.65368e-10	1.13533e-11	0	1.99707e-10	1.87817e-10	1.12294e-10	0	1.1909e-10	1.69557e-12	1.7689e-11	6.66445e-11	5.58718e-12	1.92831e-11	14	1.07305e-10	1.58914e-10
0.39139	8.57233e-10	2.46675e-10	1.11468e-11	0	1.95029e-10	4.37555e-10	1.68441e-10	0	1.81602e-10	1.2961e-10	-2.7731e-11	1.18717e-10	5.11241e-12	7.10095e-11	14	1.71029e-10	2.34337e-10
0.40146	7.98317e-10	2.30739e-10	8.87619e-12	0	2.07304e-10	6.67366e-10	1.91561e-10	0	2.22672e-10	2.46561e-10	-2.76515e-11	1.4729e-10	3.89493e-12	2.24588e-11	14	1.94242e-10	2.51275e-10
0.41153	8.52144e-10	2.70949e-10	4.54131e-12	0	1.57872e-10	7.34556e-10	1.81652e-10	0	2.17198e-10	4.10864e-10	0	1.60697e-10	5.99975e-12	-5.61471e-12	14	2.13633e-10	2.77351e-10
0.4216	7.76657e-10	2.72034e-10	-1.85781e-12	0	1.1956e-10	6.72155e-10	1.38716e-10	0	1.71962e-10	4.40589e-10	0	1.55379e-10	5.95668e-12	2.69176e-11	14	1.98433e-10	2.57183e-10
0.43167	6.02249e-10	2.32865e-10	5.77984e-13	0	2.21285e-11	6.32749e-10	6.27526e-11	0	8.11511e-11	3.84442e-10	-9.71014e-11	1.42276e-10	6.9537e-12	3.1046e-11	14	1.50149e-10	2.30579e-10
0.44174	3.904e-10	1.2465e-10	-8.66977e-13	0	5.61471e-11	3.38674e-10	-4.62388e-11	0	4.50377e-11	2.42423e-10	6.47343e-11	1.01815e-10	7.93834e-12	4.54131e-11	14	9.78662e-11	1.33397e-10
0.45181	1.71152e-10	3.48772e-11	0	0	1.81652e-11	2.20728e-10	-1.38716e-11	0	2.94979e-12	1.45322e-10	1.56056e-10	1.0085e-10	7.58811e-12	4.45874e-11	14	6.34574e-11	7.89712e-11
0.46188	-4.80966e-12	-2.67524e-11	0	0	1.81652e-11	2.2496e-10	0	0	-2.70242e-12	-5.94498e-11	2.65873e-10	1.39403e-10	5.29131e-12	3.55048e-11	14	4.25345e-11	9.65955e-11
0.47195	2.34785e-10	8.32298e-12	0	0	-7.43123e-12	3.03533e-10	0	0	-3.96332e-12	1.84955e-11	3.17891e-10	1.78048e-10	1.46698e-12	1.81652e-11	14	7.63795e-11	1.23772e-10
0.48203	2.20136e-10	-1.24845e-11	0	0	2.31194e-12	3.97992e-10	0	0	1.23303e-12	-2.77433e-11	3.12112e-10	2.27673e-10	-9.78445e-13	-7.43123e-12	14	7.94872e-11	1.43752e-10
0.4921	3.37392e-10	-9.98757e-11	-6.93581e-12	0	-3.46791e-12	3.6909e-10	0	0	-1.84955e-12	0	2.48533e-10	3.01553e-10	3.04405e-13	2.31194e-12	14	8.19325e-11	1.56605e-10
0.50217	3.63669e-10	6.65838e-11	4.62388e-12	0	0	2.63447e-10	0	0	0	0	1.27157e-10	3.65443e-10	-4.56608e-13	-3.46791e-12	14	8.47857e-11	1.40111e-10
0.51224	3.55433e-10	1.60515e-10	-1.48625e-11	0	0	1.48865e-10	0	0	0	0	-5.20186e-11	4.19174e-10	0	0	14	7.26504e-11	1.46497e-10
0.52231	3.59259e-10	2.73469e-10	1.65138e-12	0	-1.38716e-11	6.51931e-11	0	0	0	0	1.61836e-11	4.05627e-10	0	0	14	7.9108e-11	1.48189e-10
0.53238	2.46772e-10	3.26974e-10	6.92756e-11	0	9.24775e-12	9.95312e-11	0	0	0	0	-2.42753e-11	3.64523e-10	-2.77433e-13	0	14	7.79836e-11	1.3328e-10
0.54245	1.15404e-10	3.21029e-10	1.33157e-10	0	2.22937e-11	3.40362e-10	0	0	-6.93581e-12	0	0	3.34879e-10	1.15597e-13	-2.77433e-11	14	8.80401e-11	1.40027e-10
0.55252	1.66184e-10	2.55634e-10	1.93742e-10	0	3.79818e-11	3.45923e-10	0	0	2.88992e-12	0	0	2.62871e-10	5.61471e-13	1.84955e-11	14	9.17345e-11	1.25037e-10
0.56259	7.85233e-11	1.3079e-10	3.04352e-10	0	4.54131e-11	5.54831e-10	0	0	1.40368e-11	-9.24775e-12	0	2.08721e-10	8.42206e-13	-8.71931e-11	14	8.86478e-11	1.68074e-10
0.57266	8.29545e-11	-5.35048e-11	3.66439e-10	0	4.45874e-11	5.6468e-10	0	0	2.10552e-11	-3.08258e-11	0	1.58001e-10	5.61471e-14	1.63817e-10	14	9.409e-11	1.74119e-10
0.58273	1.84129e-11	1.6646e-11	5.14387e-10	0	3.55048e-11	5.65349e-10	-1.15597e-11	0	2.39451e-11	4.18351e-11	0	1.18751e-10	1.50936e-12	-2.90644e-12	14	9.44196e-11	1.91723e-10
0.5928	-1.48625e-11	-2.49689e-11	4.96196e-10	0	1.81652e-11	4.01741e-10	4.81654e-12	0	2.27065e-11	4.81269e-24	0	1.00494e-10	2.14267e-12	6.14843e-10	14	1.15805e-10	2.16565e-10
0.60287	4.62388e-12	0	4.90765e-10	0	-7.43123e-12	3.34948e-10	2.33946e-11	0	1.73395e-11	1.27267e-10	0	7.25787e-11	2.78258e-12	9.68107e-10	14	1.45313e-10	2.79704e-10
0.61295	-6.93581e-12	0	4.04957e-10	0	2.31194e-12	1.98075e-10	-6.96678e-11	0	7.84407e-12	2.67628e-10	0	7.08206e-11	2.72065e-12	1.35247e-09	14	1.59302e-10	3.67814e-10
0.62302	0	0	2.56771e-10	0	-3.46791e-12	1.78102e-10	3.73196e-11	0	-5.77984e-12	3.23921e-10	0	4.14437e-11	2.82882e-12	1.55121e-09	14	1.70168e-10	4.11993e-10
0.63309	0	0	1.36731e-10	0	-2.08074e-11	1.44083e-11	2.20203e-10	0	-1.73395e-12	5.94595e-10	0	4.05775e-11	2.30781e-12	1.45882e-09	14	1.7465e-10	4.04222e-10
0.64316	-6.93581e-12	0	2.13182e-10	-5.19235e-12	1.38716e-11	4.99544e-11	3.63591e-10	0	0	5.47304e-10	0	9.82743e-11	1.18074e-12	1.0591e-09	14	1.66738e-10	3.06604e-10
0.65323	4.62388e-12	-1.15597e-12	3.5802e-10	2.16348e-12	3.34405e-11	-2.04359e-11	6.14245e-10	0	-1.47964e-11	7.69552e-10	-6.93581e-12	1.40821e-10	-3.01221e-11	7.55327e-10	14	1.86053e-10	3.04599e-10
0.6633	7.67894e-12	-3.85323e-12	7.32312e-10	1.05083e-11	5.69728e-11	6.35783e-12	8.2175e-10	0	-1.30702e-10	1.58257e-09	4.62388e-12	2.56609e-10	-2.71614e-11	2.6181e-10	14	2.55677e-10	4.76897e-10
0.67337	2.13029e-11	-3.02011e-11	1.02171e-09	1.57625e-11	6.81196e-11	-2.34084e-11	9.7872e-10	0	1.2119e-10	2.92761e-09	-1.48625e-11	3.05149e-10	3.75098e-11	4.58672e-10	14	4.2052e-10	8.04965e-10
0.68344	1.52753e-11	3.85323e-14	1.29257e-09	1.7926e-11	2.94277e-11	-1.12129e-10	9.14938e-10	0	2.57484e-10	4.96955e-09	-1.30129e-10	3.94862e-10	1.30525e-10	4.54164e-10	14	5.88179e-10	1.32541e-09
0.69351	-1.67616e-11	6.92435e-11	1.35067e-09	1.69988e-11	-1.88258e-12	-2.2624e-10	6.31367e-10	0	4.30769e-10	6.69645e-09	1.81983e-10	4.26023e-10	2.86103e-10	6.07874e-10	14	7.46614e-10	1.75783e-09
0.70358	2.89818e-11	1.48635e-10	1.26271e-09	1.29809e-11	7.22687e-11	1.26702e-10	4.60142e-10	-3.02534e-11	4.84362e-10	8.77412e-09	2.96011e-10	4.09543e-10	4.25648e-10	7.30221e-10	14	9.43005e-10	2.28021e-09
0.71365	4.89635e-11	2.30663e-10	9.74019e-10	5.8723e-12	2.06156e-10	9.37501e-10	2.44776e-10	-2.5061e-11	5.06733e-10	1.09707e-08	5.45452e-10	3.96612e-10	5.52213e-10	7.44253e-10	14	1.16706e-09	2.83989e-09
0.72372	3.458e-10	3.05298e-10	8.18624e-10	-1.52121e-11	4.51561e-10	1.68571e-09	1.45392e-11	6.43807e-11	4.40237e-10	1.22129e-08	7.14987e-10	4.00056e-10	6.46482e-10	8.5745e-10	14	1.35306e-09	3.15589e-09
0.7338	6.10124e-10	5.08494e-10	9.97535e-10	3.23738e-12	6.63244e-10	2.70628e-09	-3.56917e-11	1.64085e-10	2.6453e-10	1.32641e-08	8.11495e-10	3.54108e-10	7.00834e-10	7.44563e-10	14	1.55407e-09	3.43558e-09
0.74387	8.69825e-10	7.09408e-10	1.24224e-09	2.20294e-11	8.08284e-10	3.35549e-09	-4.35639e-11	2.50312e-10	-9.25876e-12	1.41598e-08	8.10114e-10	3.79412e-10	7.19619e-10	1.18504e-09	14	1.74705e-09	3.67185e-09
0.75394	9.91476e-10	8.18621e-10	1.48542e-09	3.30441e-11	8.27457e-10	3.84755e-09	0	2.8426e-10	1.36096e-10	1.4659e-08	6.55793e-10	3.34896e-10	7.51406e-10	1.16205e-09	14	1.85622e-09	3.80843e-09
0.76401	9.44263e-10	8.79611e-10	1.43114e-09	3.75796e-11	7.24834e-10	3.74367e-09	-6.93581e-12	2.65928e-10	-5.26792e-11	1.37976e-08	3.80759e-10	3.51661e-10	6.94101e-10	1.26788e-09	14	1.7471e-09	3.59837e-09
0.77408	7.3102e-10	8.45528e-10	1.26334e-09	3.56358e-11	5.30931e-10	3.2784e-09	2.88992e-12	1.95317e-10	2.1457e-10	1.22232e-08	4.06444e-10	2.84498e-10	5.80534e-10	1.08081e-09	14	1.54808e-09	3.18128e-09
0.78415	5.21955e-10	6.95815e-10	1.34195e-09	2.72128e-11	3.6019e-10	2.69631e-09	1.40368e-11	7.24257e-11	3.05198e-10	1.05538e-08	1.50241e-10	2.25984e-10	4.11462e-10	9.52436e-10	14	1.30922e-09	2.75392e-09
0.79422	2.73105e-10	4.54388e-10	1.24764e-09	1.23106e-11	2.01291e-10	2.01797e-09	2.10552e-11	-7.66271e-12	4.71899e-10	8.48752e-09	1.00133e-10	1.5572e-10	2.3982e-10	7.26919e-10	14	1.02872e-09	2.21908e-09
0.80429	2.80214e-10	2.03348e-10	1.29437e-09	-9.07094e-12	9.91698e-11	1.11648e-09	2.39451e-11	-1.37265e-11	5.28905e-10	6.23719e-09	1.17984e-11	8.49368e-11	9.4692e-11	6.49974e-10	14	7.57302e-10	1.63247e-09
0.81436	1.97545e-10	1.05299e-10	1.58969e-09	-2.72128e-12	3.12115e-11	5.81019e-10	2.27065e-11	-1.23463e-11	4.78373e-10	4.40168e-09	-1.92722e-11	6.01671e-12	2.70651e-11	9.5081e-10	14	5.96934e-10	1.19088e-09
0.82443	-1.58659e-10	4.18889e-11	1.5576e-09	-4.81269e-24	-1.42315e-11	1.89458e-11	1.73395e-11	0	3.26776e-10	2.97526e-09	-1.96966e-11	-1.29589e-11	-1.37562e-11	1.14944e-09	14	4.19139e-10	8.8905e-10
0.8345	3.59252e-10	-6.94553e-13	1.31833e-09	3.20846e-24	-2.77433e-11	-8.95199e-11	7.84407e-12	0	1.85285e-10	1.89814e-09	0	-1.5102e-11	1.65015e-11	1.54409e-09	14	3.7117e-10	6.77617e-10
0.84457	6.27109e-10	-1.6791e-11	7.32553e-10	-1.03129e-23	-1.1364e-09	-1.17909e-10	-5.77984e-12	0	-7.57985e-11	4.27517e-10	3.85015e-23	0	2.08673e-11	1.67255e-09	14	1.51994e-10	6.13845e-10
0.85464	9.53505e-10	-9.71014e-12	1.8086e-10	-2.87789e-10	-5.71936e-10	-1.43017e-10	-1.73395e-12	0	2.35818e-11	1.73003e-10	-6.41692e-23	0	7.86472e-12	1.63973e-09	14	1.40311e-10	5.41792e-10
0.86472	7.26485e-10	-3.14627e-10	-1.73193e-10	-8.89199e-10	-4.12389e-10	-5.43028e-10	-6.92583e-10	-2.01042e-10	-6.75316e-10	1.43543e-10	-3.20114e-10	0	1.23379e-11	1.3581e-09	14	-1.41502e-10	5.93288e-10
0.87479	8.09756e-10	-7.99585e-10	-6.92135e-11	-8.66936e-10	1.25972e-09	-1.54395e-09	-1.50605e-09	-5.08005e-10	-1.45806e-09	1.63444e-10	-5.10048e-10	-1.85123e-10	-1.13188e-10	9.55161e-10	14	-3.12291e-10	9.01076e-10
0.88486	1.05027e-09	-9.35129e-10	2.23457e-11	8.58857e-10	7.53553e-09	-1.102e-09	-1.92108e-09	-5.02323e-10	-7.95483e-10	1.73342e-09	-9.32234e-10	-6.19145e-10	-4.44897e-10	5.76994e-10	14	3.23223e-10	2.29741e-09
0.89493	1.1418e-09	6.39362e-10	9.77636e-10	5.25671e-09	2.10971e-08	2.77185e-09	1.48857e-09	4.28086e-10	2.56836e-09	5.03252e-09	-3.29539e-10	-6.36496e-10	-6.97759e-10	5.67856e-10	14	2.879e-09	5.56552e-09
0.905	3.82207e-09	4.83031e-09	2.18114e-09	1.26478e-08	4.18013e-08	1.14187e-08	1.01666e-08	2.90763e-09	9.06142e-09	9.78441e-09	2.85852e-09	-1.40746e-10	-3.12772e-10	4.2943e-12	14	7.93076e-09	1.07338e-08
0.91507	6.69576e-09	1.20223e-08	4.91092e-09	2.29019e-08	7.06772e-08	2.43913e-08	2.44595e-08	7.29184e-09	1.95972e-08	1.69529e-08	9.84883e-09	2.06471e-09	1.34123e-09	-3.08037e-10	14	1.59177e-08	1.79893e-08
0.92514	1.01941e-08	2.28817e-08	8.72616e-09	3.5138e-08	1.03368e-07	4.20034e-08	4.58422e-08	1.3877e-08	3.36466e-08	2.62551e-08	2.12045e-08	7.054e-09	5.35114e-09	-1.75542e-09	14	2.6699e-08	2.63912e-08
0.93521	1.75152e-08	3.74959e-08	1.45527e-08	4.85006e-08	1.38553e-07	6.53248e-08	7.39738e-08	2.29724e-08	5.16517e-08	3.91149e-08	4.07328e-08	1.67175e-08	1.34192e-08	-1.89778e-09	14	4.13305e-08	3.52422e-08
0.94528	2.54894e-08	5.59249e-08	2.23668e-08	6.27335e-08	1.71823e-07	9.42077e-08	1.08775e-07	3.48698e-08	7.36086e-08	5.44188e-08	6.80177e-08	3.32545e-08	2.74671e-08	5.83936e-10	14	5.95386e-08	4.37634e-08
0.95535	3.57086e-08	7.86234e-08	3.35555e-08	7.86552e-08	2.03923e-07	1.31094e-07	1.53538e-07	5.05015e-08	1.01775e-07	7.57154e-08	1.07631e-07	5.88189e-08	4.96456e-08	9.30251e-09	14	8.34634e-08	5.24949e-08
0.96542	4.8263e-08	1.07692e-07	4.74635e-08	9.63228e-08	2.40171e-07	1.75399e-07	2.12631e-07	7.04085e-08	1.39751e-07	1.04795e-07	1.62191e-07	9.45278e-08	8.1376e-08	2.86431e-08	14	1.14974e-07	6.33696e-08
0.97549	6.46027e-08	1.44014e-07	6.60364e-08	1.14819e-07	2.82418e-07	2.27986e-07	2.89288e-07	9.42127e-08	1.86858e-07	1.43376e-07	2.32331e-07	1.39339e-07	1.22058e-07	6.18765e-08	14	1.54944e-07	7.7581e-08
0.98557	8.27817e-08	1.85709e-07	9.0572e-08	1.31316e-07	3.29836e-07	2.83797e-07	3.76939e-07	1.19868e-07	2.27392e-07	1.92443e-07	3.10239e-07	1.88382e-07	1.68136e-07	1.12278e-07	14	1.99978e-07	9.36646e-08
0.99564	9.54563e-08	2.29593e-07	1.14501e-07	1.42175e-07	3.76695e-07	3.30926e-07	4.61528e-07	1.43322e-07	2.62747e-07	2.51914e-07	3.82622e-07	2.34221e-07	2.12687e-07	1.78277e-07	14	2.44047e-07	1.09914e-07
1.00571	1.06193e-07	2.68747e-07	1.37286e-07	1.4373e-07	4.10126e-07	3.57696e-07	5.28274e-07	1.59845e-07	2.82738e-07	3.1566e-07	4.33255e-07	2.6799e-07	2.47473e-07	2.46374e-07	14	2.78956e-07	1.22601e-07
1.01578	1.14084e-07	2.95479e-07	1.56388e-07	1.34452e-07	4.19751e-07	3.57672e-07	5.63366e-07	1.65463e-07	2.78822e-07	3.75271e-07	4.48716e-07	2.83294e-07	2.65187e-07	3.07665e-07	14	2.97544e-07	1.2933e-07
1.02585	1.11866e-07	3.05494e-07	1.66068e-07	1.15519e-07	4.00329e-07	3.29521e-07	5.55325e-07	1.58383e-07	2.52157e-07	4.22682e-07	4.22966e-07	2.77792e-07	2.6179e-07	3.46764e-07	14	2.94761e-07	1.30028e-07
1.03592	1.01195e-07	2.94867e-07	1.63065e-07	9.06972e-08	3.51313e-07	2.81849e-07	5.06459e-07	1.40194e-07	2.09594e-07	4.51213e-07	3.63845e-07	2.54311e-07	2.39209e-07	3.69212e-07	14	2.72645e-07	1.26627e-07
1.04599	8.59597e-08	2.67603e-07	1.49568e-07	6.45312e-08	2.84869e-07	2.26044e-07	4.31501e-07	1.14825e-07	1.63988e-07	4.52978e-07	2.88287e-07	2.19542e-07	2.03659e-07	3.68667e-07	14	2.37287e-07	1.20788e-07
1.05606	7.03948e-08	2.28631e-07	1.28824e-07	4.18201e-08	2.14242e-07	1.75918e-07	3.46458e-07	8.75378e-08	1.2234e-07	4.28803e-07	2.13389e-07	1.81621e-07	1.63446e-07	3.4585e-07	14	1.96377e-07	1.12287e-07
1.06613	5.39354e-08	1.84981e-07	1.05912e-07	2.48144e-08	1.51869e-07	1.44064e-07	2.66572e-07	6.2981e-08	8.35302e-08	3.82952e-07	1.51602e-07	1.47106e-07	1.26068e-07	3.05578e-07	14	1.56569e-07	1.00818e-07
1.0762	3.90253e-08	1.45248e-07	8.03895e-08	1.40306e-08	1.03273e-07	1.23201e-07	1.99702e-07	4.36029e-08	6.05868e-08	3.2408e-07	1.09366e-07	1.19135e-07	9.61092e-08	2.57388e-07	14	1.2251e-07	8.64346e-08
1.08627	3.04198e-08	1.10349e-07	5.93691e-08	8.07657e-09	6.96546e-08	1.09405e-07	1.51384e-07	2.98131e-08	4.73331e-08	2.60277e-07	8.25933e-08	9.78883e-08	7.46008e-08	2.02422e-07	14	9.52561e-08	6.97332e-08
1.09634	2.55577e-08	8.18577e-08	4.35577e-08	4.86029e-09	4.78419e-08	9.65297e-08	1.19377e-07	2.05988e-08	3.70267e-08	2.00228e-07	6.5216e-08	8.15709e-08	5.95883e-08	1.48115e-07	14	7.3709e-08	5.36029e-08
1.10641	2.08458e-08	6.10109e-08	3.20598e-08	3.05106e-09	3.24171e-08	8.002e-08	9.34002e-08	1.42211e-08	2.91341e-08	1.51604e-07	5.22763e-08	6.7811e-08	4.80155e-08	9.81608e-08	14	5.6002e-08	3.99727e-08
1.11649	1.64474e-08	4.37575e-08	2.25634e-08	1.77785e-09	1.98307e-08	5.94233e-08	7.18276e-08	9.38741e-09	2.07922e-08	1.1301e-07	3.95532e-08	5.47854e-08	3.79188e-08	6.52269e-08	14	4.11644e-08	2.98818e-08
1.12656	1.21624e-08	3.01068e-08	1.61399e-08	6.54851e-10	1.02267e-08	3.89605e-08	5.20001e-08	5.55529e-09	1.37477e-08	8.46703e-08	2.7104e-08	4.22353e-08	2.82387e-08	4.38167e-08	14	2.89728e-08	2.23857e-08
1.13663	8.12388e-09	1.85787e-08	1.05768e-08	4.40384e-11	3.79482e-09	2.06568e-08	3.31384e-08	2.71167e-09	7.41831e-09	6.29103e-08	1.56198e-08	3.0326e-08	1.90879e-08	3.11576e-08	14	1.88675e-08	1.6635e-08
1.1467	4.1972e-09	9.74461e-09	6.22848e-09	-2.54272e-10	-6.58523e-11	1.07872e-08	1.78533e-08	9.24347e-10	2.85012e-09	4.45558e-08	7.14119e-09	1.96944e-08	1.11557e-08	2.121e-08	14	1.11444e-08	1.19458e-08
1.15677	1.44738e-09	4.63102e-09	3.27474e-09	-1.72437e-10	-1.44407e-09	3.18965e-09	6.75404e-09	3.79481e-12	5.52847e-10	2.9686e-08	2.34171e-09	1.12433e-08	5.30024e-09	1.5657e-08	14	5.89037e-09	8.28861e-09
1.16684	2.48831e-10	1.01504e-09	9.59071e-10	-1.77325e-23	-9.16593e-10	1.98496e-10	1.35591e-09	-2.96172e-10	-1.73039e-10	1.77391e-08	-6.4094e-10	5.34185e-09	1.71024e-09	1.11498e-08	14	2.69226e-09	5.3654e-09
1.17691	-4.21512e-10	-7.12557e-10	-4.39197e-10	7.04715e-24	0	-6.00443e-10	-6.41801e-10	-2.00993e-10	-3.56459e-10	9.29719e-09	-1.00658e-09	1.7652e-09	-7.88774e-12	7.14385e-09	14	9.87058e-10	3.1596e-09
1.18698	-4.3973e-10	-6.1624e-10	-4.02775e-10	2.63838e-23	-1.54006e-22	-4.67011e-10	-1.5389e-09	-4.25819e-11	8.03122e-11	4.36696e-09	-5.67669e-10	4.79759e-12	-4.95587e-10	4.53303e-09	14	3.15329e-10	1.80009e-09
1.19705	-1.83341e-22	-3.37336e-10	-2.18851e-10	4.02776e-23	2.56677e-23	-3.91873e-10	-3.4348e-10	-2.03393e-24	-7.35191e-11	1.05037e-09	9.94622e-23	-1.39357e-09	-3.58537e-10	1.79295e-09	14	-1.95604e-11	7.244e-10
1.20712	-1.10004e-22	0	0	-1.05278e-22	1.83341e-22	-4.8654e-22	-2.87281e-11	2.64125e-23	-4.09205e-11	5.87506e-10	-9.16702e-25	-3.05035e-09	-1.40476e-09	7.99595e-10	14	-2.24118e-10	9.43064e-10
1.21719	-1.90674e-22	-7.7003e-23	0	7.7404e-23	6.41692e-22	-1.14015e-22	-1.99383e-22	-9.22145e-23	-2.54614e-22	2.83524e-11	-1.26047e-22	-4.73951e-09	-3.91981e-09	4.64589e-10	14	-5.83313e-10	1.60002e-09
1.22726	-1.46672e-23	5.13353e-23	0	-1.39178e-09	7.62696e-22	-3.18123e-09	-1.03482e-09	-2.76364e-10	-7.5215e-10	-4.29767e-10	-4.88004e-09	-2.63178e-09	-5.39029e-09	-3.29615e-10	14	-1.44985e-09	1.84872e-09
1.23734	6.52692e-22	-4.51458e-10	-7.7003e-23	-4.12645e-09	-3.93677e-09	-1.16491e-08	-7.56651e-09	-2.35207e-09	-5.69148e-09	-1.80331e-10	-1.28322e-08	1.03361e-08	-8.01714e-10	-9.97435e-10	14	-2.87496e-09	5.69118e-09
1.24741	6.0869e-22	-3.18207e-09	-4.19231e-10	-3.37507e-09	-1.02428e-08	-1.33212e-08	-1.33786e-08	-4.08054e-09	-9.74258e-09	-1.46672e-23	-1.20543e-08	4.33653e-08	1.94011e-08	-2.29385e-09	14	-6.65989e-10	1.51808e-08
1.25748	-1.81916e-09	-5.4904e-09	-3.91591e-09	7.2876e-09	-7.85055e-09	8.70081e-09	-5.92781e-09	-6.18667e-10	-1.189e-10	-7.86899e-10	1.65799e-08	1.05732e-07	6.5469e-08	-3.57674e-09	14	1.24046e-08	3.26688e-08
1.26755	-3.39657e-09	-3.38804e-10	-3.78571e-09	3.04015e-08	1.77861e-08	7.76793e-08	3.77962e-08	1.30464e-08	3.52328e-08	-3.1022e-09	9.12786e-08	1.98612e-07	1.42496e-07	3.61106e-09	14	4.55226e-08	6.15409e-08
1.27762	1.34758e-09	1.8098e-08	3.9435e-09	6.30049e-08	8.39749e-08	1.94253e-07	1.31254e-07	3.87028e-08	9.86381e-08	-3.22554e-09	2.15536e-07	3.0582e-07	2.39705e-07	1.96713e-08	14	1.00766e-07	1.01239e-07
1.28769	1.23654e-08	5.19107e-08	2.24391e-08	9.60389e-08	1.55224e-07	3.27913e-07	2.65362e-07	7.29324e-08	1.73194e-07	1.91392e-09	3.63217e-07	3.97542e-07	3.29742e-07	5.53015e-08	14	1.66078e-07	1.4292e-07
1.29776	2.64589e-08	9.81771e-08	4.95207e-08	1.16457e-07	2.38281e-07	4.32138e-07	4.05235e-07	1.07033e-07	2.3281e-07	1.68659e-08	4.84813e-07	4.42083e-07	3.81063e-07	1.09612e-07	14	2.24325e-07	1.71696e-07
1.30783	3.86264e-08	1.46698e-07	7.66832e-08	1.12963e-07	3.02361e-07	4.59776e-07	4.98305e-07	1.29095e-07	2.51671e-07	4.37892e-08	5.24598e-07	4.23221e-07	3.74677e-07	1.72887e-07	14	2.53954e-07	1.7462e-07
1.3179	4.59311e-08	1.81068e-07	9.4246e-08	8.8857e-08	3.14877e-07	3.98038e-07	5.03523e-07	1.28464e-07	2.19682e-07	8.31853e-08	4.64754e-07	3.45543e-07	3.11056e-07	2.33387e-07	14	2.43758e-07	1.49163e-07
1.32797	4.66202e-08	1.85214e-07	9.42681e-08	5.49198e-08	2.67615e-07	2.78537e-07	4.19177e-07	1.05507e-07	1.53548e-07	1.28908e-07	3.36975e-07	2.34166e-07	2.1328e-07	2.76382e-07	14	1.99651e-07	1.09835e-07
1.33804	3.69324e-08	1.57736e-07	7.50248e-08	2.33322e-08	1.86572e-07	1.43249e-07	2.81417e-07	7.09511e-08	7.92993e-08	1.72012e-07	1.87232e-07	1.24863e-07	1.13758e-07	2.93233e-07	14	1.38972e-07	8.18254e-08
1.34811	2.25852e-08	1.11871e-07	4.81646e-08	2.33244e-09	1.03116e-07	4.00388e-08	1.40988e-07	3.64388e-08	2.17349e-08	1.952e-07	6.27916e-08	4.48627e-08	3.9687e-08	2.82367e-07	14	8.22984e-08	7.83515e-08
1.35819	1.13948e-08	6.255e-08	2.18589e-08	-5.40417e-09	4.38277e-08	-1.07613e-08	3.78141e-08	1.07965e-08	-6.0975e-09	1.92582e-07	-6.41133e-09	2.77882e-09	9.46243e-10	2.42132e-07	14	4.27148e-08	7.76538e-08
1.36826	1.69407e-21	5.71511e-09	-8.47033e-22	1.69407e-21	-1.69407e-21	3.38813e-21	-3.38813e-21	-1.69407e-21	0	1.785e-07	-1.69407e-21	6.35275e-22	-2.11758e-22	1.91607e-07	14	2.68444e-08	6.70932e-08
1.37833	0	1.69407e-21	-8.47033e-22	0	1.69407e-21	-1.69407e-21	-3.38813e-21	-4.23517e-22	-4.23517e-22	1.06895e-07	3.38813e-21	-2.11758e-22	2.11758e-22	1.24686e-07	14	1.65415e-08	4.21923e-08
1.3884	1.69407e-21	0	-8.47033e-22	3.38813e-21	-1.69407e-21	-5.0822e-21	-3.38813e-21	0	-1.69407e-21	4.8412e-08	6.77626e-21	-6.35275e-22	0	5.77654e-08	14	7.5841e-09	1.93655e-08
1.39847	1.69407e-21	0	-8.47033e-22	3.38813e-21	-1.69407e-21	-5.0822e-21	-3.38813e-21	0	-1.69407e-21	8.47033e-22	6.77626e-21	-6.35275e-22	0	0	14	-4.53775e-23	2.84368e-21

## Sheet: pH 7.0 protocol A melted
E	I												N total	Mean	Standard Deviation
V	A
	1	2	3	4	5	6	7	8	9	10	11	12
0.200043	0	0	0	0	0	0	0	0	0	0	0	0	12	0	0
0.210114	1.18256e-09	4.90824e-10	3.92914e-10	1.2207e-08	3.32642e-09	1.01725e-08	1.83105e-10	0	1.25122e-08	4.84467e-09	1.22579e-09	4.57001e-09	12	4.259e-09	4.76854e-09
0.220184	1.091e-08	1.77511e-09	3.10516e-09	8.23975e-09	5.7373e-09	2.54313e-09	2.67029e-10	9.79775e-10	7.01904e-09	5.95093e-09	5.36601e-10	3.00598e-09	12	4.17249e-09	3.37396e-09
0.230255	1.08719e-08	3.02887e-09	3.43704e-09	3.35693e-09	5.70679e-09	0	1.99e-10	1.83748e-09	3.35693e-09	6.04629e-09	7.80106e-10	5.26428e-10	12	3.26231e-09	3.12523e-09
0.240326	1.05761e-08	3.10492e-09	2.90901e-09	3.91477e-09	6.3744e-09	3.27624e-09	7.36783e-10	1.90044e-09	2.88398e-09	5.40372e-09	6.35429e-10	9.06437e-10	12	3.55185e-09	2.83098e-09
0.250397	1.01416e-08	3.27587e-09	2.59236e-09	9.3072e-10	6.62773e-09	1.99294e-09	1.13178e-09	2.3484e-09	-2.64221e-12	4.40493e-09	4.287e-10	-1.32491e-10	12	2.81166e-09	3.02422e-09
0.260468	8.12712e-09	3.03302e-09	1.90408e-09	1.65056e-10	6.4033e-09	2.60086e-09	1.27754e-09	2.52513e-09	-3.31598e-10	3.81094e-09	3.66049e-10	-2.21915e-10	12	2.47163e-09	2.63173e-09
0.270538	6.66878e-09	2.53585e-09	1.42995e-09	7.11747e-11	6.06806e-09	2.60138e-09	1.35697e-09	2.6214e-09	-2.68185e-10	3.38561e-09	2.39278e-10	-2.23474e-11	12	2.22399e-09	2.28618e-09
0.280609	5.40729e-09	1.99012e-09	1.06296e-09	-2.29295e-10	5.50607e-09	1.76938e-09	1.303e-09	2.68808e-09	-5.54865e-11	3.11596e-09	1.73275e-10	2.6676e-11	12	1.8965e-09	1.98484e-09
0.29068	4.10848e-09	1.52054e-09	8.64153e-10	1.27735e-10	4.76132e-09	1.22521e-09	1.06033e-09	2.45287e-09	-3.46791e-12	2.8895e-09	1.4663e-10	2.29501e-11	12	1.59802e-09	1.62352e-09
0.300751	3.07785e-09	1.08357e-09	6.84367e-10	5.2192e-10	3.87586e-09	9.44133e-10	9.7511e-10	2.21023e-09	2.31194e-12	2.90448e-09	1.12594e-10	1.4332e-11	12	1.36723e-09	1.3196e-09
0.310821	2.44553e-09	7.50512e-10	5.23604e-10	1.06869e-09	2.93876e-09	6.99663e-10	1.09241e-09	2.38027e-09	-7.43123e-12	2.91681e-09	1.10291e-10	8.21564e-13	12	1.24333e-09	1.12471e-09
0.320892	1.98847e-09	5.33756e-10	3.72882e-10	1.54934e-09	2.08173e-09	1.06461e-09	1.39138e-09	2.62297e-09	1.81652e-11	2.77288e-09	6.68136e-11	-1.8737e-11	12	1.20369e-09	1.01663e-09
0.330963	1.54413e-09	4.02865e-10	2.40706e-10	1.7182e-09	1.5437e-09	1.73555e-09	1.47389e-09	2.78156e-09	3.20368e-11	3.09523e-09	5.25009e-11	1.16656e-11	12	1.21934e-09	1.07044e-09
0.341034	1.2923e-09	3.99477e-10	1.91164e-10	1.44118e-09	8.21123e-10	2.41986e-09	1.43249e-09	2.85418e-09	4.68993e-11	3.31893e-09	5.81053e-11	2.43724e-11	12	1.19167e-09	1.15412e-09
0.351105	9.85319e-10	4.06796e-10	1.07315e-10	1.18788e-09	2.79714e-10	2.81793e-09	1.73511e-09	2.94188e-09	2.32432e-11	3.37455e-09	3.60009e-11	4.18626e-11	12	1.16147e-09	1.25937e-09
0.361175	8.2979e-10	4.86571e-10	2.26405e-11	7.25025e-10	3.90497e-11	2.6594e-09	1.95191e-09	2.75108e-09	2.89818e-11	3.14531e-09	1.01961e-10	5.50468e-11	12	1.0664e-09	1.21223e-09
0.371246	6.29693e-10	3.6727e-10	2.02522e-11	3.76377e-10	-9.34121e-11	1.91979e-09	1.82064e-09	2.23013e-09	3.58488e-11	2.75614e-09	1.40531e-10	6.15892e-11	12	8.55405e-10	1.02232e-09
0.381317	5.72793e-10	5.22085e-10	5.99411e-11	-7.23202e-11	-8.12808e-11	1.12202e-09	1.96198e-09	1.71378e-09	2.09753e-10	2.54391e-09	1.75939e-10	5.82481e-11	12	7.32237e-10	8.93267e-10
0.391388	5.33528e-10	5.46881e-10	8.43011e-11	1.59792e-10	7.64591e-11	4.98723e-10	1.99342e-09	1.34354e-09	2.22235e-10	2.04582e-09	1.83221e-10	3.82495e-11	12	6.43847e-10	7.35161e-10
0.401459	5.54118e-10	5.8504e-10	9.03596e-11	8.40307e-10	2.44336e-10	3.38223e-10	2.06862e-09	1.03341e-09	4.25534e-10	1.74834e-09	1.47799e-10	2.15157e-11	12	6.74801e-10	6.52314e-10
0.411529	5.04518e-10	5.01707e-10	7.99662e-11	1.37934e-09	4.09681e-10	5.68574e-10	2.03169e-09	5.71841e-10	4.84089e-10	1.50574e-09	7.52205e-11	3.96496e-11	12	6.79335e-10	6.27549e-10
0.4216	4.38274e-10	4.19786e-10	4.97397e-11	1.7865e-09	4.80759e-10	1.02975e-09	2.29274e-09	3.44358e-10	4.98195e-10	1.20447e-09	5.26791e-11	6.2704e-11	12	7.21663e-10	7.18913e-10
0.431671	3.43268e-10	3.25901e-10	1.66191e-11	2.07002e-09	4.57571e-10	1.49534e-09	2.67313e-09	3.26786e-10	4.16383e-10	1.02563e-09	-2.15506e-11	4.32346e-11	12	7.64361e-10	8.75099e-10
0.441742	1.73395e-10	2.43699e-10	-3.84773e-12	2.09916e-09	3.72814e-10	1.79346e-09	3.00194e-09	4.11393e-10	3.02974e-10	8.2844e-10	6.70462e-12	1.06672e-10	12	7.78066e-10	9.79664e-10
0.451813	4.27158e-11	2.51588e-11	6.79338e-12	1.70604e-09	1.8834e-10	1.776e-09	2.90225e-09	5.56549e-10	1.69322e-10	6.17394e-10	-1.00569e-11	1.31152e-10	12	6.75971e-10	9.42888e-10
0.461884	7.70646e-13	9.18541e-11	5.76746e-12	1.00971e-09	4.53443e-11	1.69633e-09	2.79338e-09	4.96189e-10	1.40918e-10	4.98746e-10	0	1.50235e-10	12	5.77437e-10	8.65853e-10
0.471954	-2.39451e-11	1.14523e-11	2.1179e-11	6.08811e-10	-4.52755e-11	1.38314e-09	2.33129e-09	3.55024e-10	-1.65138e-11	3.02577e-10	0	1.38609e-10	12	4.22195e-10	7.27381e-10
0.482025	3.79818e-11	2.49235e-11	3.47823e-11	4.62766e-10	-7.08031e-11	9.30485e-10	1.99315e-09	5.21487e-10	3.25873e-11	2.22196e-10	0	1.18613e-10	12	3.59014e-10	5.91657e-10
0.492096	4.54131e-11	2.57286e-11	4.54874e-11	2.7406e-10	2.77433e-11	5.97892e-10	1.63967e-09	5.55809e-10	-1.69542e-11	-7.04241e-11	0	7.84407e-11	12	2.66906e-10	4.85436e-10
0.502167	4.45874e-11	3.68259e-12	4.43933e-11	1.58298e-10	1.25505e-11	7.4924e-10	1.37556e-09	7.12507e-10	-9.24775e-12	2.11687e-10	0	4.72296e-11	12	2.79208e-10	4.37143e-10
0.512238	3.55048e-11	8.68628e-12	3.91048e-11	2.45704e-12	1.27047e-10	1.13867e-09	1.22414e-09	9.47905e-10	0	3.68043e-10	0	-2.20955e-11	12	3.22455e-10	4.86251e-10
0.522308	1.81652e-11	-5.9615e-12	2.35818e-11	-3.07254e-11	2.52552e-10	1.59213e-09	1.22381e-09	1.194e-09	0	5.1303e-10	0	7.86059e-12	12	3.99037e-10	5.93631e-10
0.532379	-7.43123e-12	1.61836e-11	1.25505e-11	-2.56205e-11	3.10625e-10	1.88535e-09	1.53133e-09	1.34533e-09	0	7.50884e-10	-4.62388e-14	-4.55782e-12	12	4.8455e-10	7.10533e-10
0.54245	2.31194e-12	-2.5068e-11	-9.24775e-12	-2.0312e-11	3.2246e-10	1.88223e-09	1.7829e-09	1.22882e-09	0	9.67161e-10	3.08258e-14	7.59637e-12	12	5.11574e-10	7.46604e-10
0.552521	-5.77984e-12	-5.63122e-12	-2.77432e-12	4.01727e-11	8.11793e-11	1.63344e-09	1.86928e-09	1.06107e-09	0	1.18707e-09	-9.9083e-14	9.08261e-12	12	4.88917e-10	7.28461e-10
0.562592	1.54129e-12	1.21984e-10	0	1.03366e-10	-1.72019e-11	1.39794e-09	2.09199e-09	9.91123e-10	0	1.36107e-09	1.95964e-13	-1.13946e-12	12	5.04239e-10	7.47133e-10
0.572662	-4.95415e-12	2.99607e-10	-6.93581e-13	1.39476e-10	1.96941e-10	1.20403e-09	2.12903e-09	7.9158e-10	0	1.45724e-09	5.04223e-13	1.38056e-11	12	5.1888e-10	7.16683e-10
0.582733	6.33031e-12	4.57654e-10	2.88992e-13	1.04808e-10	1.01811e-09	1.11309e-09	2.67479e-09	6.81684e-10	0	1.81933e-09	6.8037e-13	1.9796e-11	12	6.58047e-10	8.64935e-10
0.592804	2.75231e-11	5.7986e-10	1.40368e-12	1.59579e-10	2.12493e-09	9.49433e-10	2.47609e-09	6.06414e-10	0	1.67951e-09	7.24407e-13	2.60506e-11	12	7.19294e-10	8.99032e-10
0.602875	3.9014e-11	6.79195e-10	2.10552e-12	-8.32298e-12	2.93371e-09	8.58365e-10	3.18941e-09	4.43052e-10	0	1.65309e-09	-3.66387e-12	3.33869e-11	12	8.18279e-10	1.16283e-09
0.612946	4.61011e-11	7.23713e-10	2.39451e-12	2.71763e-10	3.0984e-09	7.55208e-10	3.33402e-09	4.5808e-10	0	1.00751e-09	3.28295e-12	3.16323e-11	12	8.11008e-10	1.17624e-09
0.623016	4.42433e-11	6.15683e-10	2.27065e-12	3.52994e-10	3.34155e-09	6.17405e-10	3.9189e-09	6.59212e-10	0	1.59507e-09	-4.89302e-12	2.57409e-11	12	9.30682e-10	1.34827e-09
0.633087	3.34405e-11	5.16393e-10	-3.35e-11	5.94168e-10	2.75865e-09	3.85559e-10	3.61842e-09	9.66649e-10	0	1.74287e-09	-3.51231e-11	1.31698e-11	12	8.80058e-10	1.2118e-09
0.643158	1.17111e-11	5.07196e-10	1.18933e-11	6.12482e-10	4.06904e-09	1.40524e-10	3.51488e-09	1.46332e-09	-5.54865e-11	1.96873e-09	-3.46697e-11	-5.25512e-11	12	1.01309e-09	1.45452e-09
0.653229	-2.78809e-11	4.7428e-10	7.31101e-11	4.30053e-10	5.50993e-09	8.32497e-11	3.74325e-09	1.94141e-09	1.96515e-11	2.03263e-09	-8.6468e-11	-4.3869e-11	12	1.17911e-09	1.80959e-09
0.6633	-4.75736e-11	6.22518e-10	9.91326e-11	6.74656e-10	6.14485e-09	1.45983e-10	4.89752e-09	2.14632e-09	1.14606e-10	1.69282e-09	2.4204e-10	-2.31607e-12	12	1.39421e-09	2.06352e-09
0.67337	1.03349e-10	4.86051e-10	1.40351e-10	1.02386e-09	6.08933e-09	5.51621e-10	5.55247e-09	2.31222e-09	1.70547e-10	1.15441e-09	8.47577e-10	2.34662e-10	12	1.55554e-09	2.08837e-09
0.683441	2.50931e-10	5.96056e-10	1.44764e-10	9.53509e-10	5.25251e-09	8.21674e-10	7.35151e-09	2.0264e-09	2.03368e-10	6.28346e-10	1.63935e-09	4.6972e-10	12	1.69484e-09	2.26911e-09
0.693512	4.21477e-10	8.4054e-10	1.24446e-10	1.26007e-09	3.88585e-09	1.5643e-09	7.91998e-09	1.76399e-09	1.3594e-10	-1.37192e-12	2.78169e-09	8.43296e-10	12	1.79502e-09	2.24973e-09
0.703583	4.72296e-10	1.21094e-09	4.15485e-11	1.12413e-09	2.75008e-09	1.83901e-09	8.92797e-09	1.46049e-09	9.93927e-11	6.16898e-10	3.74548e-09	1.18999e-09	12	1.95652e-09	2.44282e-09
0.713654	2.61799e-10	1.68625e-09	-2.47966e-12	8.6919e-10	1.5844e-09	3.30129e-09	8.51245e-09	1.18189e-09	1.19165e-10	1.04432e-09	4.65943e-09	1.43991e-09	12	2.0548e-09	2.4338e-09
0.723724	2.7915e-10	2.097e-09	1.99263e-10	3.34785e-10	2.18869e-09	4.55028e-09	8.29378e-09	1.23935e-09	2.51623e-10	2.51959e-09	5.46373e-09	2.02123e-09	12	2.45321e-09	2.49684e-09
0.733795	6.43379e-10	2.69402e-09	4.20691e-10	9.13215e-11	1.5137e-09	5.59176e-09	8.29223e-09	1.36009e-09	5.94529e-10	3.86518e-09	5.91332e-09	3.0152e-09	12	2.83295e-09	2.61241e-09
0.743866	1.11493e-09	3.13353e-09	6.13332e-10	2.37221e-10	1.30267e-09	6.10483e-09	8.26132e-09	1.81841e-09	1.09537e-09	4.75944e-09	6.2477e-09	4.1745e-09	12	3.2386e-09	2.63656e-09
0.753937	1.86677e-09	3.05547e-09	7.69509e-10	8.49472e-10	1.65319e-09	5.94364e-09	8.01224e-09	2.58836e-09	1.61147e-09	4.63891e-09	6.50044e-09	5.31257e-09	12	3.56684e-09	2.43119e-09
0.764008	2.34814e-09	2.90771e-09	8.03246e-10	1.21889e-09	4.0862e-09	4.65164e-09	7.60356e-09	3.20462e-09	2.02437e-09	5.29094e-09	6.27375e-09	5.67488e-09	12	3.84066e-09	2.11415e-09
0.774078	2.6144e-09	2.55579e-09	7.047e-10	1.57533e-09	7.19556e-09	3.59556e-09	6.31785e-09	3.90791e-09	2.16424e-09	4.78736e-09	5.84321e-09	5.77028e-09	12	3.91935e-09	2.0658e-09
0.784149	2.39529e-09	2.1348e-09	4.62167e-10	1.76063e-09	1.02417e-08	2.55274e-09	4.84213e-09	4.26626e-09	1.96524e-09	5.48028e-09	4.74127e-09	5.16015e-09	12	3.83356e-09	2.58164e-09
0.79422	1.74295e-09	1.59923e-09	2.43705e-10	1.96963e-09	1.20401e-08	2.94856e-09	3.32574e-09	4.16198e-09	1.51424e-09	5.20071e-09	3.62918e-09	3.95449e-09	12	3.52754e-09	3.02115e-09
0.804291	1.30571e-09	9.72959e-10	1.36877e-10	2.12883e-09	1.1837e-08	3.43416e-09	2.33086e-09	3.68216e-09	9.66762e-10	5.18296e-09	2.49491e-09	2.74635e-09	12	3.10163e-09	3.07815e-09
0.814362	9.70056e-10	6.68626e-10	4.21499e-11	2.15799e-09	9.6764e-09	3.68941e-09	1.76379e-09	2.98588e-09	4.05167e-10	4.91424e-09	1.41753e-09	1.72585e-09	12	2.53476e-09	2.65466e-09
0.824432	6.18405e-10	3.17013e-10	-2.64486e-12	2.1507e-09	7.51722e-09	4.04082e-09	1.48045e-09	2.32931e-09	6.46104e-11	4.2841e-09	5.78547e-10	9.5995e-10	12	2.02821e-09	2.25254e-09
0.834503	4.41217e-10	1.3152e-10	-1.96885e-11	2.00127e-09	4.80313e-09	3.52112e-09	1.32277e-09	1.60878e-09	-9.18995e-11	4.1746e-09	2.49288e-10	4.17222e-10	12	1.54661e-09	1.73183e-09
0.844574	2.05625e-10	-1.10619e-11	-9.71014e-12	1.88406e-09	3.61228e-09	2.51842e-09	1.21935e-09	1.04991e-09	-8.58307e-11	5.31979e-09	5.69436e-12	-1.03476e-10	12	1.30042e-09	1.74766e-09
0.854645	8.19197e-11	-5.03342e-11	0	2.63724e-09	2.45341e-09	1.65853e-09	7.12126e-10	7.64847e-10	0	5.66552e-09	-2.52417e-11	-1.24498e-10	12	1.14779e-09	1.7355e-09
0.864716	-2.24203e-11	-1.90276e-11	0	3.82463e-09	1.74394e-09	9.80373e-10	3.04619e-10	5.86822e-10	0	6.673e-09	-7.5448e-11	-6.24223e-11	12	1.16117e-09	2.07643e-09
0.874786	-5.79526e-11	9.51444e-12	0	5.16615e-09	-5.30408e-10	1.53215e-10	-5.8171e-10	-4.90282e-11	3.85015e-23	5.36437e-09	-6.93581e-12	1.28338e-23	12	7.88935e-10	2.10294e-09
0.884857	-1.84955e-12	-2.58261e-11	-1.29432e-10	5.53297e-09	-4.46382e-10	-3.00444e-09	-6.65134e-10	6.95563e-11	-6.85042e-10	3.04828e-09	-4.12856e-10	-9.72387e-10	12	1.92289e-10	2.14768e-09
0.894928	-6.04183e-10	-3.9136e-10	-4.97173e-10	3.24773e-09	-1.20802e-11	-1.95345e-09	4.77181e-10	3.26714e-10	-2.70283e-09	1.49626e-09	-1.46045e-09	-2.37573e-09	12	-3.70781e-10	1.6824e-09
0.904999	-1.66839e-09	-7.03712e-10	-8.40936e-10	-1.09679e-09	2.31763e-09	1.22601e-09	2.30022e-09	1.02729e-09	-5.48475e-09	-3.43403e-09	-2.3193e-09	-3.12085e-09	12	-9.83135e-10	2.40841e-09
0.91507	-1.81492e-09	-5.68381e-10	-7.34559e-10	-4.64135e-09	8.62909e-09	6.19214e-09	4.21626e-09	3.02048e-09	-4.65783e-09	-5.76633e-09	-2.4472e-09	-5.21897e-10	12	7.54582e-11	4.53814e-09
0.92514	-1.13749e-11	5.24831e-10	9.05038e-10	2.34189e-10	2.02404e-08	1.65265e-08	8.48296e-09	6.94822e-09	5.89315e-09	1.70993e-09	4.09954e-09	9.73383e-09	12	6.27394e-09	6.61299e-09
0.935211	6.80562e-09	3.99785e-09	6.00597e-09	2.07145e-08	4.13024e-08	4.45642e-08	1.75298e-08	1.42968e-08	3.5871e-08	1.29476e-08	2.05797e-08	3.34114e-08	12	2.15022e-08	1.40682e-08
0.945282	2.17684e-08	1.15364e-08	1.67013e-08	6.60452e-08	8.40211e-08	9.89194e-08	3.45929e-08	2.89543e-08	9.91827e-08	5.56219e-08	5.17795e-08	7.78115e-08	12	5.39112e-08	3.15035e-08
0.955353	4.96941e-08	2.62826e-08	3.61051e-08	1.50084e-07	1.57903e-07	1.9976e-07	6.22273e-08	5.29703e-08	2.08339e-07	1.42835e-07	1.03334e-07	1.50581e-07	12	1.11676e-07	6.46706e-08
0.965424	9.51845e-08	5.0844e-08	6.6446e-08	2.84692e-07	2.76475e-07	3.60431e-07	1.04064e-07	9.0947e-08	3.77033e-07	2.68806e-07	1.7976e-07	2.57261e-07	12	2.00995e-07	1.17038e-07
0.975494	1.59752e-07	8.57662e-08	1.08765e-07	4.70064e-07	4.39906e-07	5.942e-07	1.59679e-07	1.4191e-07	6.08275e-07	4.56182e-07	2.81087e-07	3.99444e-07	12	3.25419e-07	1.91593e-07
0.985565	2.4199e-07	1.29415e-07	1.60816e-07	7.00842e-07	6.42403e-07	8.86592e-07	2.24972e-07	2.02363e-07	8.87781e-07	6.94589e-07	4.01843e-07	5.67982e-07	12	4.78466e-07	2.84473e-07
0.995636	3.32798e-07	1.75193e-07	2.15791e-07	9.49808e-07	8.61901e-07	1.19686e-06	2.90999e-07	2.63359e-07	1.18262e-06	9.12361e-07	5.27124e-07	7.45757e-07	12	6.37881e-07	3.81604e-07
1.00571	4.18374e-07	2.14707e-07	2.64309e-07	1.18092e-06	1.06057e-06	1.46928e-06	3.46286e-07	3.13733e-07	1.44241e-06	1.09979e-06	6.41549e-07	9.05981e-07	12	7.79825e-07	4.68307e-07
1.01578	4.82061e-07	2.38245e-07	2.97235e-07	1.34588e-06	1.20282e-06	1.64067e-06	3.81252e-07	3.43742e-07	1.61353e-06	1.21318e-06	7.23061e-07	1.02133e-06	12	8.7525e-07	5.25653e-07
1.02585	5.10502e-07	2.40731e-07	3.07458e-07	1.40997e-06	1.26319e-06	1.6679e-06	3.87594e-07	3.47236e-07	1.65936e-06	1.23511e-06	7.56288e-07	1.07114e-06	12	9.04707e-07	5.4153e-07
1.03592	4.99605e-07	2.23389e-07	2.93943e-07	1.36261e-06	1.23317e-06	1.55209e-06	3.63696e-07	3.24887e-07	1.56674e-06	1.14819e-06	7.36402e-07	1.04863e-06	12	8.62779e-07	5.12782e-07
1.04599	4.54614e-07	1.9159e-07	2.61457e-07	1.22159e-06	1.1252e-06	1.3114e-06	3.16247e-07	2.84521e-07	1.36389e-06	9.76841e-07	6.71091e-07	9.64274e-07	12	7.61893e-07	4.4718e-07
1.05606	3.88702e-07	1.54927e-07	2.18667e-07	1.01964e-06	9.63174e-07	1.02255e-06	2.59344e-07	2.3681e-07	1.10173e-06	7.83069e-07	5.76651e-07	8.40055e-07	12	6.30443e-07	3.63686e-07
1.06613	3.17602e-07	1.21427e-07	1.74989e-07	8.04676e-07	7.86259e-07	7.48453e-07	2.04797e-07	1.90268e-07	8.36889e-07	6.05512e-07	4.72839e-07	7.01531e-07	12	4.97104e-07	2.80855e-07
1.0762	2.5299e-07	9.43346e-08	1.36854e-07	6.09462e-07	6.23139e-07	5.25859e-07	1.60099e-07	1.51879e-07	6.12835e-07	4.3499e-07	3.76289e-07	5.70687e-07	12	3.79118e-07	2.0974e-07
1.08627	2.02368e-07	7.52203e-08	1.07393e-07	4.58102e-07	4.8743e-07	3.73699e-07	1.27787e-07	1.24019e-07	4.48808e-07	3.2961e-07	2.96979e-07	4.59677e-07	12	2.90924e-07	1.56924e-07
1.09634	1.64799e-07	6.08898e-08	8.61295e-08	3.49989e-07	3.85139e-07	2.84883e-07	1.05227e-07	1.03604e-07	3.40519e-07	2.70092e-07	2.36321e-07	3.71067e-07	12	2.29888e-07	1.20729e-07
1.10641	1.37644e-07	4.97907e-08	7.02111e-08	2.76763e-07	3.07831e-07	2.4127e-07	8.82044e-08	8.76332e-08	2.72013e-07	2.23015e-07	1.89877e-07	2.99855e-07	12	1.87009e-07	9.60151e-08
1.11649	1.16174e-07	3.93349e-08	5.66643e-08	2.17998e-07	2.49894e-07	2.12885e-07	7.1749e-08	7.2537e-08	2.18979e-07	1.8085e-07	1.52559e-07	2.39354e-07	12	1.52415e-07	7.7702e-08
1.12656	9.55356e-08	2.92584e-08	4.4045e-08	1.65912e-07	1.99021e-07	1.75684e-07	5.51829e-08	5.66997e-08	1.69504e-07	1.40215e-07	1.19687e-07	1.85977e-07	12	1.19727e-07	6.14036e-08
1.13663	7.46593e-08	2.0709e-08	3.15617e-08	1.18015e-07	1.4817e-07	1.36279e-07	4.11961e-08	4.22786e-08	1.20224e-07	1.00209e-07	8.90251e-08	1.37622e-07	12	8.8329e-08	4.54013e-08
1.1467	5.41344e-08	1.34167e-08	2.00312e-08	7.40482e-08	1.03136e-07	9.72195e-08	2.9337e-08	2.85697e-08	7.46778e-08	6.51524e-08	6.09947e-08	9.45598e-08	12	5.96064e-08	3.10554e-08
1.15677	3.5294e-08	7.31729e-09	1.06791e-08	3.75678e-08	6.35952e-08	5.80994e-08	1.96137e-08	1.74859e-08	3.82428e-08	3.71086e-08	3.74911e-08	5.79612e-08	12	3.5038e-08	1.86051e-08
1.16684	1.9724e-08	3.2406e-09	4.34463e-09	1.3089e-08	3.24125e-08	2.60418e-08	1.26225e-08	9.65056e-09	1.37042e-08	2.2363e-08	1.96308e-08	3.08353e-08	12	1.73049e-08	9.54185e-09
1.17691	8.58403e-09	8.04299e-10	7.80924e-10	1.23576e-09	1.23186e-08	9.177e-09	6.79227e-09	4.17226e-09	7.98852e-10	1.15636e-08	7.93169e-09	1.2923e-08	12	6.42352e-09	4.72044e-09
1.18698	2.52886e-09	-9.701e-11	-5.70007e-10	-5.57719e-10	1.23565e-09	3.86716e-09	3.47065e-09	1.88785e-09	-2.76609e-09	1.3178e-09	1.22949e-09	2.72168e-09	12	1.18903e-09	1.91817e-09
1.19705	2.08724e-10	-5.50881e-10	-7.17056e-10	-1.62612e-09	-1.58789e-09	2.15583e-09	9.09958e-10	7.69761e-11	-2.46203e-09	-6.55269e-10	-1.13156e-09	-1.71419e-09	12	-5.91127e-10	1.2801e-09
1.20712	-6.32693e-10	-2.67509e-10	-4.84617e-10	-1.63574e-09	-1.83159e-09	8.77133e-10	-1.80638e-09	-2.51092e-09	-9.90218e-10	-2.35355e-09	-1.23433e-09	-2.12131e-09	12	-1.24931e-09	9.94901e-10
1.21719	-3.49185e-09	-1.38212e-09	-2.45374e-09	-7.06386e-09	-5.4765e-09	-1.29366e-08	-4.63312e-09	-4.75365e-09	-9.62264e-09	-1.17793e-08	-5.99156e-09	-7.77507e-09	12	-6.44667e-09	3.57284e-09
1.22726	-8.08007e-09	-4.47843e-09	-6.22726e-09	-1.99887e-08	-1.3183e-08	-2.72922e-08	-8.0669e-09	-6.65134e-09	-2.74057e-08	-2.39085e-08	-1.34405e-08	-1.66644e-08	12	-1.46156e-08	8.36277e-09
1.23734	-1.06684e-08	-6.38587e-09	-6.86051e-09	-2.44835e-08	-2.19125e-08	-2.89595e-08	-4.3896e-09	-2.66137e-09	-3.40481e-08	-2.75169e-08	-1.39107e-08	-1.78277e-08	12	-1.66354e-08	1.06737e-08
1.24741	6.52627e-10	8.02753e-10	4.95856e-09	1.11744e-08	-6.60076e-09	1.88874e-08	1.81571e-08	2.12085e-08	9.83615e-09	1.9775e-08	1.10645e-08	1.25763e-08	12	1.02077e-08	8.78184e-09
1.25748	4.39429e-08	2.4964e-08	4.15986e-08	1.077e-07	6.59079e-08	1.68876e-07	7.54797e-08	7.88254e-08	1.56173e-07	1.53098e-07	8.48928e-08	1.05729e-07	12	9.22656e-08	4.74022e-08
1.26755	1.36616e-07	7.62716e-08	1.13144e-07	3.51824e-07	2.34078e-07	4.83866e-07	1.81202e-07	1.774e-07	4.56439e-07	4.25653e-07	2.25133e-07	2.85358e-07	12	2.62249e-07	1.38375e-07
1.27762	2.82162e-07	1.55051e-07	2.16592e-07	6.73572e-07	5.15754e-07	9.72778e-07	3.20795e-07	3.05458e-07	9.23345e-07	8.43915e-07	4.25129e-07	5.47999e-07	12	5.15213e-07	2.81756e-07
1.28769	4.55444e-07	2.44026e-07	3.26323e-07	1.0138e-06	8.78941e-07	1.56119e-06	4.56768e-07	4.26682e-07	1.48238e-06	1.3361e-06	6.42655e-07	8.4551e-07	12	8.05819e-07	4.59268e-07
1.29776	6.04635e-07	3.1043e-07	4.04037e-07	1.25747e-06	1.23186e-06	2.09177e-06	5.40202e-07	4.96162e-07	1.97443e-06	1.74383e-06	8.11496e-07	1.0879e-06	12	1.04619e-06	6.24116e-07
1.30783	6.80538e-07	3.33319e-07	4.20323e-07	1.39099e-06	1.46619e-06	2.38278e-06	5.37757e-07	4.85129e-07	2.23461e-06	1.93054e-06	8.80333e-07	1.1982e-06	12	1.16173e-06	7.24475e-07
1.3179	6.53622e-07	3.02612e-07	3.68877e-07	1.34464e-06	1.49836e-06	2.32863e-06	4.49492e-07	3.97441e-07	2.16507e-06	1.80842e-06	8.27079e-07	1.13523e-06	12	1.10662e-06	7.2148e-07
1.32797	5.31874e-07	2.28861e-07	2.68137e-07	1.14392e-06	1.31753e-06	1.94059e-06	3.077e-07	2.66802e-07	1.78539e-06	1.43336e-06	6.67554e-07	9.16845e-07	12	9.00714e-07	6.1617e-07
1.33804	3.57962e-07	1.37906e-07	1.53717e-07	8.42925e-07	9.80495e-07	1.34498e-06	1.60574e-07	1.35457e-07	1.22286e-06	9.23591e-07	4.52318e-07	6.17062e-07	12	6.10821e-07	4.42342e-07
1.34811	1.8856e-07	5.9719e-08	6.01918e-08	5.6802e-07	5.993e-07	7.42888e-07	5.23445e-08	3.9606e-08	6.59937e-07	4.48393e-07	2.48793e-07	3.29009e-07	12	3.33063e-07	2.62208e-07
1.35818	6.60208e-08	1.19856e-08	6.76803e-09	3.20727e-07	2.80231e-07	2.82922e-07	-3.46394e-09	-6.19269e-09	2.40485e-07	1.22873e-07	1.01169e-07	1.19745e-07	12	1.28606e-07	1.225e-07
1.36826	0	0	8.47033e-22	9.47219e-08	3.83348e-08	0	-4.23517e-22	0	-3.38813e-21	1.69407e-21	3.09871e-09	0	12	1.13463e-08	2.8455e-08
1.37833	8.47033e-22	9.52912e-22	2.11758e-22	-3.38813e-21	-1.69407e-21	0	5.29396e-22	-5.29396e-22	1.69407e-21	-3.38813e-21	1.69407e-21	8.47033e-22	12	-1.85288e-22	1.76081e-21
1.3884	0	1.69407e-21	4.23517e-22	-1.69407e-21	3.38813e-21	5.0822e-21	1.27055e-21	-8.47033e-22	-1.69407e-21	-5.0822e-21	-8.47033e-22	-8.47033e-22	12	7.05861e-23	2.62216e-21
1.39847	0	1.69407e-21	4.23517e-22	-1.69407e-21	3.38813e-21	5.0822e-21	1.27055e-21	-8.47033e-22	-1.69407e-21	-5.0822e-21	-8.47033e-22	-8.47033e-22	12	7.05861e-23	2.62216e-21

## Sheet: pH 7.0 protocol B
E	I								N total	Mean	Standard Deviation
V	A
	1	2	3	4	5	6	7	8
0	0	0	0	0	0	0	0	0	8	0	0
0.01007	8.07329e-09	1.74265e-09	4.76329e-08	1.42944e-08	2.97546e-08	6.34766e-09	2.34095e-08	2.34587e-08	8	1.93392e-08	1.49921e-08
0.02014	1.70621e-08	3.94307e-09	1.20901e-07	3.19458e-08	5.73731e-08	1.60523e-08	5.13967e-08	4.41709e-08	8	4.28555e-08	3.66321e-08
0.03021	2.81872e-08	5.8383e-09	1.68228e-07	5.26489e-08	8.49915e-08	2.27051e-08	6.99234e-08	6.12209e-08	8	6.17179e-08	5.04335e-08
0.04028	3.1732e-08	8.24151e-09	2.16454e-07	7.06134e-08	1.13269e-07	2.97133e-08	9.49156e-08	8.66243e-08	8	8.14454e-08	6.55441e-08
0.05035	3.71866e-08	1.06039e-08	2.58109e-07	8.81406e-08	1.38883e-07	3.62142e-08	1.17028e-07	1.07848e-07	8	9.92517e-08	7.83799e-08
0.06042	4.08623e-08	1.28789e-08	2.89665e-07	1.02037e-07	1.62044e-07	4.17441e-08	1.36759e-07	1.25719e-07	8	1.13964e-07	8.84473e-08
0.0705	4.28228e-08	1.47358e-08	3.14117e-07	1.13447e-07	1.80457e-07	4.59859e-08	1.51901e-07	1.39808e-07	8	1.25409e-07	9.64145e-08
0.08057	4.43739e-08	1.60729e-08	3.27673e-07	1.20515e-07	1.92275e-07	4.85697e-08	1.60565e-07	1.49085e-07	8	1.32391e-07	1.0088e-07
0.09064	4.45074e-08	1.67558e-08	3.32156e-07	1.2376e-07	1.96753e-07	4.96171e-08	1.63608e-07	1.52589e-07	8	1.34968e-07	1.02399e-07
0.10071	4.30372e-08	1.70076e-08	3.24628e-07	1.21357e-07	1.93199e-07	4.94372e-08	1.60854e-07	1.49283e-07	8	1.3235e-07	1.00035e-07
0.11078	4.13014e-08	1.66926e-08	3.08642e-07	1.18758e-07	1.83674e-07	4.72108e-08	1.52523e-07	1.42513e-07	8	1.26414e-07	9.48994e-08
0.12085	3.87519e-08	1.59526e-08	2.85938e-07	1.13589e-07	1.68398e-07	4.35075e-08	1.40728e-07	1.31696e-07	8	1.1732e-07	8.75916e-08
0.13092	3.47036e-08	1.48945e-08	2.57052e-07	1.03963e-07	1.49146e-07	3.8919e-08	1.2633e-07	1.17805e-07	8	1.05352e-07	7.84811e-08
0.14099	2.98959e-08	1.35845e-08	2.25856e-07	9.28032e-08	1.28491e-07	3.40941e-08	1.09603e-07	9.99896e-08	8	9.17897e-08	6.86419e-08
0.15106	2.47642e-08	1.19392e-08	1.92618e-07	8.28269e-08	1.0701e-07	2.8532e-08	9.12666e-08	8.25468e-08	8	7.7688e-08	5.83626e-08
0.16113	1.95603e-08	1.02901e-08	1.58664e-07	7.14305e-08	8.56566e-08	2.31099e-08	7.27534e-08	6.58016e-08	8	6.34083e-08	4.79496e-08
0.1712	1.48202e-08	8.65467e-09	1.26558e-07	5.91006e-08	6.6208e-08	1.83285e-08	5.58982e-08	5.00367e-08	8	4.99506e-08	3.81569e-08
0.18127	1.02108e-08	7.20923e-09	9.2572e-08	4.7866e-08	4.78399e-08	1.44746e-08	4.06072e-08	3.53867e-08	8	3.70208e-08	2.79079e-08
0.19135	6.37557e-09	5.88627e-09	6.61462e-08	3.9444e-08	3.28725e-08	1.06378e-08	2.78382e-08	2.37915e-08	8	2.6624e-08	2.02502e-08
0.20142	3.59183e-09	4.65221e-09	4.41488e-08	2.9331e-08	2.07705e-08	7.1789e-09	1.74498e-08	1.47931e-08	8	1.77395e-08	1.37981e-08
0.21149	1.22307e-09	3.60985e-09	2.50356e-08	1.94815e-08	1.1526e-08	4.46587e-09	9.65003e-09	8.69378e-09	8	1.04607e-08	8.16721e-09
0.22156	1.83291e-10	2.70528e-09	1.29202e-08	1.24778e-08	5.6583e-09	2.95115e-09	4.10017e-09	4.37212e-09	8	5.67104e-09	4.61901e-09
0.23163	2.30737e-10	1.98659e-09	5.45342e-09	8.20311e-09	2.14168e-09	1.95634e-09	1.50215e-09	2.40674e-09	8	2.9851e-09	2.56924e-09
0.2417	4.87793e-10	1.41467e-09	1.42878e-09	5.61963e-09	4.0591e-10	1.56039e-09	1.61834e-11	9.34425e-10	8	1.48347e-09	1.76183e-09
0.25177	8.50503e-10	9.44602e-10	2.92185e-10	3.42928e-09	3.05506e-11	1.53427e-09	-2.63341e-10	5.63337e-10	8	9.22673e-10	1.15832e-09
0.26184	9.60833e-10	6.40902e-10	-5.18755e-10	2.79921e-09	-5.04333e-10	1.69414e-09	-4.09763e-10	2.52504e-10	8	6.14342e-10	1.18173e-09
0.27191	7.96204e-10	4.36917e-10	7.03491e-11	2.62215e-09	-1.83304e-11	1.42279e-09	-3.78167e-11	-1.71486e-10	8	6.40098e-10	9.62376e-10
0.28198	5.31503e-10	2.96619e-10	2.01799e-10	1.76011e-09	5.44957e-11	1.01233e-09	9.24775e-12	-2.39286e-10	8	4.53353e-10	6.49185e-10
0.29205	2.53738e-10	2.34629e-10	-1.59854e-10	2.16255e-09	-2.22937e-11	6.7216e-10	-1.38716e-11	3.00552e-11	8	3.94638e-10	7.5867e-10
0.30212	3.77762e-11	1.9964e-10	9.08261e-11	2.87327e-09	6.93581e-12	5.53624e-10	0	3.43075e-11	8	4.74547e-10	9.86434e-10
0.31219	-1.88446e-11	1.8538e-10	8.91747e-11	3.64639e-09	-1.04037e-11	3.82621e-10	0	1.48872e-10	8	5.52899e-10	1.25709e-09
0.32227	3.44905e-12	1.26658e-10	7.10095e-11	4.40921e-09	3.09387e-23	3.31302e-10	0	6.58489e-11	8	6.25935e-10	1.5326e-09
0.33234	5.53379e-11	6.71508e-11	2.24588e-11	4.23263e-09	2.46364e-23	2.19826e-10	-3.32919e-10	3.44726e-10	8	5.76151e-10	1.49024e-09
0.34241	1.15201e-10	2.78623e-11	-5.61471e-12	3.48997e-09	1.26047e-23	1.70673e-10	-7.62939e-11	4.53924e-10	8	5.21965e-10	1.21039e-09
0.35248	1.08579e-10	-7.0022e-12	2.69176e-11	2.35076e-09	-5.15645e-24	1.73732e-10	5.6915e-10	5.84177e-10	8	4.75789e-10	7.94896e-10
0.36255	1.45982e-10	-9.80872e-12	3.1046e-11	1.40863e-09	1.60423e-24	3.31323e-10	1.43871e-09	5.16512e-10	8	4.82799e-10	6.08076e-10
0.37262	1.44529e-10	-3.23671e-12	4.54131e-11	6.55987e-10	-2.40634e-24	5.08994e-10	2.14377e-09	5.96067e-10	8	5.1144e-10	7.14226e-10
0.38269	1.20749e-10	-7.13398e-12	4.45874e-11	1.91326e-10	0	5.64547e-10	2.583e-09	4.62346e-10	8	4.94928e-10	8.69973e-10
0.39276	8.21729e-11	1.00404e-11	3.55048e-11	-7.37446e-12	0	5.15585e-10	2.63208e-09	3.86837e-10	8	4.56855e-10	9.00931e-10
0.40283	7.36187e-11	1.95029e-11	1.81652e-11	1.38244e-10	0	4.00626e-10	2.25713e-09	1.42019e-10	8	3.81163e-10	7.68882e-10
0.4129	6.69581e-11	3.01543e-11	-4.37452e-10	7.72487e-11	0	2.16111e-10	1.2699e-09	2.40524e-10	8	1.82931e-10	4.85831e-10
0.42297	6.24966e-11	3.43653e-11	2.88992e-10	1.22419e-10	0	1.48453e-10	7.67575e-10	1.22863e-10	8	1.93395e-10	2.48044e-10
0.43304	3.88922e-11	3.21359e-11	6.07875e-10	6.87359e-10	0	1.58684e-10	4.23175e-10	1.05111e-10	8	2.56654e-10	2.75902e-10
0.44312	8.56807e-11	2.34662e-11	1.23061e-09	1.14465e-09	0	2.36279e-10	2.55362e-10	-3.46791e-12	8	3.71572e-10	5.13953e-10
0.45319	6.84602e-11	1.27157e-11	1.50912e-09	2.51254e-09	0	2.79566e-10	8.23602e-11	2.35322e-11	8	5.61036e-10	9.38275e-10
0.46326	9.53303e-11	-6.58902e-12	1.61852e-09	2.8087e-09	0	2.18994e-10	-2.84735e-12	-1.73395e-11	8	5.89346e-10	1.05473e-09
0.47333	8.56539e-11	2.54313e-12	1.41169e-09	3.76659e-09	-4.16149e-11	1.44923e-10	-2.97249e-11	-8.84316e-11	8	6.56453e-10	1.35074e-09
0.4834	6.12787e-11	-5.40003e-12	8.8861e-10	3.40823e-09	2.77433e-11	7.79385e-11	9.24775e-12	-1.68194e-10	8	5.37432e-10	1.20321e-09
0.49347	7.37942e-11	7.26609e-12	4.92938e-11	3.31946e-09	6.68811e-11	3.27112e-11	-1.38716e-11	1.52402e-10	8	4.60993e-10	1.15608e-09
0.50354	-2.18396e-12	-2.44405e-12	2.45231e-10	2.72667e-09	1.13946e-10	6.43971e-11	0	6.34808e-10	8	4.72552e-10	9.35683e-10
0.51361	6.91785e-11	2.89323e-11	-2.94524e-10	2.56937e-09	1.36239e-10	8.54041e-11	0	1.14669e-09	8	4.67662e-10	9.47564e-10
0.52368	9.88188e-11	4.49177e-11	-3.26561e-10	2.017e-09	1.33762e-10	7.15049e-11	0	1.41341e-09	8	4.31607e-10	8.20904e-10
0.53375	1.29975e-10	6.07709e-11	-2.97662e-10	1.86739e-09	1.06514e-10	4.19176e-11	0	1.41318e-09	8	4.1526e-10	7.7708e-10
0.54382	1.59326e-10	6.34132e-11	1.21005e-09	9.49216e-10	5.44957e-11	-3.35781e-12	0	1.14599e-09	8	4.47392e-10	5.48979e-10
0.55389	1.50188e-10	5.7204e-11	3.53338e-09	9.32867e-10	-2.22937e-11	-6.19269e-12	0	5.37866e-10	8	6.47878e-10	1.21377e-09
0.56396	1.76368e-10	3.70571e-11	5.66084e-09	1.94973e-10	6.93581e-12	1.92662e-12	0	7.54081e-11	8	7.69189e-10	1.97803e-09
0.57404	2.37139e-11	2.17983e-11	7.26002e-09	4.07727e-10	-1.04037e-11	-2.88992e-12	0	9.34649e-11	8	9.74179e-10	2.54367e-09
0.58411	-1.93348e-12	-8.91747e-12	8.18804e-09	1.96295e-10	0	0	0	1.737e-10	8	1.0684e-09	2.87802e-09
0.59418	2.26925e-10	2.44793e-12	7.76188e-09	4.50222e-10	-2.54974e-10	0	0	3.27525e-10	8	1.06425e-09	2.71536e-09
0.60425	5.46034e-10	-3.94389e-12	5.77347e-09	3.99305e-10	-3.39965e-10	0	0	3.41616e-10	8	8.39564e-10	2.01366e-09
0.61432	9.4187e-10	-6.9941e-13	3.805e-09	2.46256e-11	-3.67582e-10	0	0	2.8602e-10	8	5.86154e-10	1.35404e-09
0.62439	1.37375e-09	-5.08393e-11	2.41422e-09	-1.09543e-09	5.10136e-10	0	0	1.67671e-10	8	4.14938e-10	1.05757e-09
0.63446	2.06772e-09	-7.37411e-11	1.3441e-09	-6.69111e-11	2.75684e-09	-9.90831e-11	-4.40193e-10	-1.20136e-10	8	6.71075e-10	1.21346e-09
0.64453	3.63383e-09	-4.23143e-11	8.00736e-10	1.51755e-09	7.012e-09	-1.20221e-10	-3.37235e-10	-2.78017e-10	8	1.52329e-09	2.59012e-09
0.6546	6.08037e-09	1.84582e-10	6.39251e-10	5.86382e-09	1.28689e-08	9.81394e-11	4.44509e-10	-1.19933e-10	8	3.25746e-09	4.67119e-09
0.66467	9.8118e-09	8.62337e-10	1.99124e-09	1.18463e-08	2.09105e-08	4.51441e-10	1.765e-09	3.83655e-10	8	6.00278e-09	7.50011e-09
0.67474	1.49839e-08	1.58939e-09	4.27395e-09	2.09292e-08	2.96457e-08	1.09661e-09	3.64714e-09	1.69742e-09	8	9.7329e-09	1.08348e-08
0.68481	2.17403e-08	2.05801e-09	6.52396e-09	3.07475e-08	3.87058e-08	1.79218e-09	6.2979e-09	3.92532e-09	8	1.39739e-08	1.44376e-08
0.69489	2.95814e-08	2.31164e-09	9.12968e-09	4.12152e-08	4.64686e-08	2.35072e-09	9.51779e-09	6.33883e-09	8	1.83642e-08	1.79687e-08
0.70496	3.81644e-08	2.35089e-09	1.07472e-08	5.17808e-08	5.27452e-08	2.75979e-09	1.24842e-08	8.4932e-09	8	2.24407e-08	2.15399e-08
0.71503	4.69997e-08	2.2213e-09	1.20063e-08	6.32355e-08	5.69701e-08	2.76442e-09	1.45814e-08	9.72045e-09	8	2.60624e-08	2.53071e-08
0.7251	5.41259e-08	1.94537e-09	1.21094e-08	7.3366e-08	5.93402e-08	2.76904e-09	1.61951e-08	1.00784e-08	8	2.87412e-08	2.8653e-08
0.73517	5.90683e-08	1.8208e-09	1.11161e-08	8.08016e-08	5.87747e-08	2.76144e-09	1.70286e-08	9.72564e-09	8	3.01372e-08	3.09966e-08
0.74524	6.1009e-08	1.94486e-09	9.90744e-09	8.44501e-08	5.70243e-08	2.61645e-09	1.69826e-08	8.83648e-09	8	3.03464e-08	3.21019e-08
0.75531	6.03585e-08	1.8918e-09	1.03468e-08	8.33526e-08	5.27571e-08	2.56856e-09	1.629e-08	8.05169e-09	8	2.94521e-08	3.13554e-08
0.76538	5.68524e-08	1.59226e-09	9.9384e-09	7.88711e-08	4.62427e-08	2.27561e-09	1.40252e-08	6.8346e-09	8	2.7079e-08	2.94593e-08
0.77545	5.09308e-08	1.24185e-09	9.46291e-09	7.25103e-08	3.8394e-08	1.74353e-09	1.21068e-08	5.13946e-09	8	2.39412e-08	2.6746e-08
0.78552	4.40783e-08	9.22434e-10	8.10636e-09	6.29253e-08	2.94501e-08	1.14127e-09	9.77983e-09	3.3611e-09	8	1.99706e-08	2.31579e-08
0.79559	3.62188e-08	6.30001e-10	6.52402e-09	5.18931e-08	2.06952e-08	5.78739e-10	7.674e-09	1.62872e-09	8	1.57303e-08	1.91172e-08
0.80566	2.79246e-08	3.90837e-10	3.68791e-09	4.19779e-08	1.29667e-08	2.47478e-10	5.35178e-09	3.83934e-10	8	1.16164e-08	1.54603e-08
0.81573	2.03835e-08	2.57877e-10	1.88259e-09	2.95525e-08	6.66014e-09	6.60672e-11	3.43838e-09	-2.92371e-10	8	7.74359e-09	1.1142e-08
0.82581	1.39705e-08	1.58051e-10	6.86508e-10	2.05961e-08	2.916e-09	4.41745e-12	2.18139e-09	-3.64931e-10	8	5.0185e-09	7.85385e-09
0.83588	9.00493e-09	9.17351e-11	1.19717e-09	1.12721e-08	6.73576e-10	6.8615e-11	1.3494e-09	0	8	2.95719e-09	4.50254e-09
0.84595	5.09455e-09	5.13572e-11	1.23009e-09	7.10636e-09	-4.62073e-10	7.98857e-11	-1.44001e-11	0	8	1.63572e-09	2.84821e-09
0.85602	2.37101e-09	1.51956e-11	1.33735e-09	4.93998e-09	-3.53616e-10	4.08718e-11	-1.62298e-10	0	8	1.02356e-09	1.83558e-09
0.86609	9.077e-10	-2.35538e-12	1.22218e-09	2.46471e-09	-2.44405e-10	-1.67203e-11	-2.49689e-10	0	8	5.10177e-10	9.58611e-10
0.87616	-4.37844e-10	-2.19505e-11	6.46545e-10	2.05402e-09	-2.60359e-10	-7.59715e-11	-1.03503e-10	0	8	2.25117e-10	8.02502e-10
0.88623	-4.40518e-10	-2.63632e-10	5.31946e-10	1.31551e-09	-2.08429e-10	-4.76696e-10	-5.81896e-10	-9.13215e-10	8	-1.29617e-10	7.15733e-10
0.8963	-6.99662e-10	-6.74812e-10	9.27433e-11	-1.02512e-09	-5.42264e-10	-9.92543e-10	-1.84833e-09	-2.16089e-09	8	-9.8136e-10	7.23563e-10
0.90637	-8.64976e-10	-6.50616e-10	5.40753e-10	-6.19453e-10	-1.08382e-09	-8.41111e-10	-2.81031e-09	-2.77609e-09	8	-1.1382e-09	1.13201e-09
0.91644	4.35799e-10	2.76607e-10	5.34495e-09	1.44726e-09	-2.9807e-10	3.44256e-10	-1.65307e-09	3.08545e-09	8	1.1229e-09	2.18116e-09
0.92651	4.43203e-09	3.23088e-09	1.79908e-08	8.99774e-09	3.79543e-09	5.3965e-09	1.0326e-08	1.05615e-08	8	8.09136e-09	4.96629e-09
0.93658	1.34889e-08	9.63086e-09	4.14165e-08	2.41294e-08	1.54694e-08	1.67585e-08	3.0334e-08	2.61141e-08	8	2.21677e-08	1.0442e-08
0.94666	2.98825e-08	2.09888e-08	8.56915e-08	5.06441e-08	3.82967e-08	3.72493e-08	6.51639e-08	5.81723e-08	8	4.82611e-08	2.10195e-08
0.95673	5.51291e-08	3.87117e-08	1.50469e-07	9.25126e-08	7.68953e-08	6.86426e-08	1.23871e-07	1.1378e-07	8	9.00015e-08	3.75117e-08
0.9668	9.12549e-08	6.25852e-08	2.41041e-07	1.50143e-07	1.37932e-07	1.10771e-07	2.13515e-07	1.9882e-07	8	1.50758e-07	6.26535e-08
0.97687	1.34731e-07	9.05668e-08	3.53462e-07	2.26562e-07	2.13167e-07	1.60944e-07	3.28357e-07	3.12719e-07	8	2.27563e-07	9.65796e-08
0.98694	1.7965e-07	1.18106e-07	4.88211e-07	3.06092e-07	2.90261e-07	2.12192e-07	4.57777e-07	4.42846e-07	8	3.11892e-07	1.38874e-07
0.99701	2.19282e-07	1.38798e-07	6.03862e-07	3.82663e-07	3.56672e-07	2.54049e-07	5.79767e-07	5.68856e-07	8	3.87994e-07	1.79523e-07
1.00708	2.45541e-07	1.47826e-07	6.97999e-07	4.36231e-07	3.95809e-07	2.78159e-07	6.70484e-07	6.55994e-07	8	4.41005e-07	2.1303e-07
1.01715	2.53631e-07	1.42845e-07	7.49532e-07	4.66851e-07	4.14427e-07	2.78803e-07	6.99261e-07	6.83872e-07	8	4.61153e-07	2.29693e-07
1.02722	2.4633e-07	1.25428e-07	7.51897e-07	4.69945e-07	4.04667e-07	2.56767e-07	6.6397e-07	6.48314e-07	8	4.45915e-07	2.2764e-07
1.03729	2.27744e-07	1.01307e-07	6.99301e-07	4.48315e-07	3.68118e-07	2.1759e-07	5.76314e-07	5.57795e-07	8	3.9956e-07	2.07392e-07
1.04736	2.0413e-07	7.63743e-08	6.10718e-07	4.09878e-07	3.17888e-07	1.72363e-07	4.61466e-07	4.3937e-07	8	3.36523e-07	1.7698e-07
1.05743	1.82269e-07	5.59221e-08	5.08859e-07	3.62661e-07	2.57713e-07	1.30749e-07	3.42883e-07	3.22163e-07	8	2.70402e-07	1.44785e-07
1.06751	1.65609e-07	4.17984e-08	4.13441e-07	3.06284e-07	1.95401e-07	9.86922e-08	2.4623e-07	2.24671e-07	8	2.11516e-07	1.16517e-07
1.07758	1.51899e-07	3.32427e-08	3.2023e-07	2.51672e-07	1.38385e-07	7.70206e-08	1.77229e-07	1.57308e-07	8	1.63373e-07	9.085e-08
1.08765	1.38956e-07	2.8399e-08	2.53953e-07	1.95002e-07	8.89134e-08	6.2948e-08	1.34314e-07	1.17585e-07	8	1.27509e-07	7.20118e-08
1.09772	1.2207e-07	2.45965e-08	2.08239e-07	1.48051e-07	6.10273e-08	5.34095e-08	1.06749e-07	9.23791e-08	8	1.02065e-07	5.85007e-08
1.10779	1.04355e-07	2.0202e-08	1.75418e-07	1.10525e-07	4.41037e-08	4.44285e-08	8.85672e-08	7.59825e-08	8	8.29477e-08	4.89596e-08
1.11786	8.49269e-08	1.5342e-08	1.42639e-07	8.07503e-08	3.22955e-08	3.51172e-08	6.98389e-08	5.88164e-08	8	6.49657e-08	3.9934e-08
1.12793	6.27495e-08	1.01862e-08	1.10337e-07	5.85157e-08	2.44463e-08	2.63066e-08	5.06901e-08	4.29494e-08	8	4.82726e-08	3.09412e-08
1.138	4.40837e-08	5.74524e-09	7.906e-08	4.01434e-08	1.74868e-08	1.78289e-08	3.24173e-08	2.93527e-08	8	3.32647e-08	2.24312e-08
1.14807	2.95674e-08	2.42081e-09	4.84143e-08	2.66982e-08	1.21021e-08	1.05205e-08	1.88484e-08	1.77977e-08	8	2.07962e-08	1.41731e-08
1.15814	1.76357e-08	4.7959e-10	2.54265e-08	1.74487e-08	8.30271e-09	5.49285e-09	9.06833e-09	1.047e-08	8	1.17905e-08	7.93759e-09
1.16821	9.92664e-09	-1.90667e-10	8.44966e-09	1.07774e-08	5.03989e-09	2.43273e-09	4.49891e-09	7.02946e-09	8	5.99551e-09	3.77071e-09
1.17828	3.98043e-09	-2.27637e-10	1.45063e-09	6.18325e-09	2.71407e-09	2.37218e-09	2.54189e-09	4.51092e-09	8	2.94072e-09	1.95861e-09
1.18835	1.35672e-09	-1.33096e-10	-3.98033e-10	4.03906e-09	1.42951e-09	2.6643e-09	2.87015e-09	3.47819e-09	8	1.91335e-09	1.62661e-09
1.19843	4.61357e-10	-4.78036e-11	-1.53247e-09	1.8587e-09	4.88365e-10	4.04129e-09	1.83281e-09	1.62978e-09	8	1.0915e-09	1.65068e-09
1.2085	-2.51465e-09	-1.44265e-10	-9.20473e-10	8.91793e-10	-4.91094e-11	4.72634e-09	1.1635e-09	7.98676e-10	8	4.93976e-10	2.08282e-09
1.21857	-7.76833e-10	-1.74598e-09	-1.54006e-22	-2.86408e-11	-2.49067e-10	2.12312e-09	6.82768e-10	9.02378e-11	8	1.19515e-11	1.11455e-09
1.22864	-5.21022e-10	-3.51441e-09	-3.05176e-09	-3.4392e-09	-1.91176e-09	-3.11519e-09	-5.34633e-09	-4.61946e-09	8	-3.18989e-09	1.49487e-09
1.23871	3.73989e-10	-2.32251e-09	-1.00338e-08	-4.42556e-09	-5.36958e-09	-4.43437e-09	-1.34344e-08	-1.36811e-08	8	-6.66592e-09	5.1613e-09
1.24878	1.48194e-08	7.01772e-09	-8.75894e-09	-1.47494e-09	-6.66679e-09	6.16439e-09	-1.24826e-08	-1.27904e-08	8	-1.77152e-09	1.01735e-08
1.25885	4.43135e-08	2.9936e-08	1.01461e-08	1.48687e-08	3.79794e-09	3.79342e-08	1.58806e-08	1.37897e-08	8	2.13334e-08	1.43366e-08
1.26892	8.36279e-08	6.65143e-08	5.47995e-08	4.32865e-08	3.24287e-08	9.38227e-08	9.49077e-08	8.84092e-08	8	6.97246e-08	2.41434e-08
1.27899	1.18081e-07	1.07726e-07	1.41828e-07	7.79804e-08	8.9762e-08	1.6908e-07	2.30722e-07	2.16048e-07	8	1.43903e-07	5.68623e-08
1.28906	1.49057e-07	1.38201e-07	2.71448e-07	1.06363e-07	1.68944e-07	2.42128e-07	4.01395e-07	3.73963e-07	8	2.31438e-07	1.10804e-07
1.29913	1.65495e-07	1.44051e-07	4.11591e-07	1.26762e-07	2.54573e-07	2.85655e-07	5.54055e-07	5.11393e-07	8	3.06697e-07	1.67339e-07
1.3092	1.4975e-07	1.23579e-07	5.16857e-07	1.24347e-07	3.2014e-07	2.8297e-07	6.26903e-07	5.74858e-07	8	3.39925e-07	2.07687e-07
1.31928	1.11476e-07	8.59198e-08	5.52969e-07	1.01625e-07	3.41504e-07	2.33468e-07	5.91622e-07	5.35949e-07	8	3.19317e-07	2.16662e-07
1.32935	7.07761e-08	4.42611e-08	5.00964e-07	6.69752e-08	3.06345e-07	1.58009e-07	4.62403e-07	4.14431e-07	8	2.53021e-07	1.90731e-07
1.33942	3.58814e-08	1.21053e-08	3.79369e-07	3.65139e-08	2.39592e-07	8.09945e-08	2.89105e-07	2.54862e-07	8	1.66053e-07	1.40713e-07
1.34949	1.0291e-08	-3.64731e-09	2.28155e-07	1.39471e-08	1.5384e-07	2.35104e-08	1.3009e-07	1.11707e-07	8	8.34867e-08	8.47093e-08
1.35956	-6.84545e-09	-5.67072e-09	9.80592e-08	7.9546e-10	7.90003e-08	-4.5956e-09	2.49478e-08	1.96554e-08	8	2.56683e-08	4.08748e-08
1.36963	-5.86677e-09	-2.21391e-09	1.76368e-08	-5.86718e-09	2.7294e-08	-9.90804e-09	-1.70647e-08	-1.5797e-08	8	-1.47336e-09	1.58173e-08
1.3797	-8.62815e-10	7.64981e-23	-1.5708e-08	-2.28893e-09	3.30481e-09	-4.95495e-09	-1.76447e-08	-1.59487e-08	8	-6.7629e-09	8.34949e-09
1.38977	-9.22203e-22	-1.75971e-22	-1.6276e-08	7.59637e-11	-1.83124e-09	-2.64469e-22	-6.20062e-09	-4.99101e-09	8	-3.65287e-09	5.66794e-09
1.39984	-1.07438e-21	-3.1492e-22	-3.46791e-09	9.08261e-11	-1.32831e-09	-8.8479e-22	2.36188e-21	-2.31926e-22	8	-5.88174e-10	1.25536e-09
1.40991	-1.13121e-21	-3.34453e-24	-1.85541e-21	8.91747e-11	-3.92063e-09	-1.39786e-21	1.85449e-21	-1.81461e-21	8	-4.78931e-10	1.391e-09
1.41998	-1.32739e-21	4.72399e-22	-3.0242e-21	-6.77068e-11	7.96271e-22	-1.75726e-21	8.38324e-22	-9.79955e-22	8	-8.46334e-12	2.3938e-11
1.43005	-2.12698e-10	5.52779e-22	-2.97355e-21	1.28808e-10	7.95927e-22	-1.51382e-21	-1.74265e-21	-2.10612e-21	8	-1.04863e-11	9.33139e-11
1.44013	-9.21693e-10	-2.08074e-10	-2.87524e-21	-5.89544e-10	-2.48312e-22	-8.8204e-22	-3.18967e-21	-3.05904e-21	8	-2.14914e-10	3.52718e-10
1.4502	1.10401e-09	1.38716e-10	-1.71492e-21	9.16188e-10	-1.47841e-21	-5.62626e-23	-2.96737e-21	-4.1577e-21	8	2.69864e-10	4.62116e-10
1.46027	8.47033e-22	-8.47033e-22	-1.05879e-21	1.52588e-09	-2.88521e-21	1.69407e-21	-3.38813e-21	-1.01644e-20	8	1.90735e-10	5.3948e-10
1.47034	2.33968e-09	1.69407e-21	-1.95876e-21	1.69407e-21	-5.0822e-21	1.27055e-21	0	-6.77626e-21	8	2.9246e-10	8.27202e-10
1.48041	1.16984e-08	2.28882e-09	-3.38813e-21	9.15527e-09	-6.77626e-21	1.69407e-21	1.01644e-20	-1.01644e-20	8	2.89281e-09	4.7654e-09
1.49048	8.47033e-22	0	-3.38813e-21	1.69407e-21	-6.77626e-21	1.69407e-21	1.01644e-20	-1.01644e-20	8	-7.41154e-22	6.16546e-21
